# Supplementary material for: Six1 Regulates MyoD Expression in Adult Muscle Progenitor Cells
Source: PLoS One. 2013 Jun 28;8(6):e67762. doi: 10.1371/journal.pone.0067762 (PMC3695946; doi:10.1371/journal.pone.0067762)
Supplement: Table S1 — Binding profile of Six1 in primary myoblasts at the MyoD locus. The data are in WIG format and can be uploaded as custom tracks on the UCSC genome browser, using the mouse mm9 genome release. The file contains the read density obtained with anti-Six1 and the read density obtained using normal rabbit IgG as negative control. (TXT) [file pone.0067762.s001.txt]

#######################################################
#####
##### Supplemental table S1
#####
##### Binding profile of Six1 in primary myoblasts at the MyoD locus. The data are in WIG format and can be uploaded as custom tracks on the UCSC genome browser, using the mouse mm9 genome release. The file contains the read density obtained with anti-Six1 and the read density obtained using normal rabbit IgG as negative control.
#####
#######################################################


track type=wiggle_0 name="IgG" description="IgG-input"
#bedGraph section chr7:53606401-53632000
chr7	53606401	53606425	-0.000664055
chr7	53606426	53606450	0.0138115
chr7	53606451	53606475	0.0169299
chr7	53606476	53606500	0.0169299
chr7	53606501	53606525	-0.00556301
chr7	53606526	53606550	-0.00244461
chr7	53606551	53606575	-0.000885412
chr7	53606576	53606600	-0.0280559
chr7	53606601	53606625	-0.0376325
chr7	53606626	53606650	-0.0407509
chr7	53606651	53606675	-0.0391917
chr7	53606676	53606700	-0.0518867
chr7	53606701	53606725	-0.0550051
chr7	53606726	53606750	-0.026054
chr7	53606751	53606775	-0.021155
chr7	53606776	53606800	-0.0322908
chr7	53606801	53606825	-0.0322908
chr7	53606826	53606850	-0.00823872
chr7	53606851	53606875	-0.000221353
chr7	53606876	53606900	-0.0113571
chr7	53606901	53606925	-0.00489896
chr7	53606926	53606950	-0.0144755
chr7	53606951	53606975	-0.0224929
chr7	53606976	53607000	-0.0129163
chr7	53607001	53607025	-0.0129163
chr7	53607026	53607050	-0.0289511
chr7	53607051	53607075	0.00133785
chr7	53607076	53607100	0.0316268
chr7	53607101	53607125	0.0187104
chr7	53607126	53607150	0.0042349
chr7	53607151	53607175	0.00735331
chr7	53607176	53607200	0.00245436
chr7	53607201	53607225	0.0343024
chr7	53607226	53607250	0.0583545
chr7	53607251	53607275	0.0247259
chr7	53607276	53607300	0.0167085
chr7	53607301	53607325	-0.00890277
chr7	53607326	53607350	-0.0280559
chr7	53607351	53607375	0.0151493
chr7	53607376	53607400	0.0135901
chr7	53607401	53607425	0.0376422
chr7	53607426	53607450	0.00557275
chr7	53607451	53607475	-0.0122425
chr7	53607476	53607500	-0.00422516
chr7	53607501	53607525	0.0037922
chr7	53607526	53607550	0.0213861
chr7	53607551	53607575	0.0661506
chr7	53607576	53607600	0.0452169
chr7	53607601	53607625	0.0483353
chr7	53607626	53607650	0.0387587
chr7	53607651	53607675	0.0229453
chr7	53607676	53607700	0.0599138
chr7	53607701	53607725	0.0743893
chr7	53607726	53607750	0.0648127
chr7	53607751	53607775	0.0567954
chr7	53607776	53607800	0.0441004
chr7	53607801	53607825	0.028287
chr7	53607826	53607850	0.0347452
chr7	53607851	53607875	0.0412033
chr7	53607876	53607900	0.0140328
chr7	53607901	53607925	0.00445626
chr7	53607926	53607950	0.0220502
chr7	53607951	53607975	0.0109144
chr7	53607976	53608000	-0.0193745
chr7	53608001	53608025	0.0140328
chr7	53608026	53608050	0.0316268
chr7	53608051	53608075	0.0220502
chr7	53608076	53608100	0.00757466
chr7	53608101	53608125	0.0202696
chr7	53608126	53608150	0.0521177
chr7	53608151	53608175	0.0392014
chr7	53608176	53608200	0.0599138
chr7	53608201	53608225	0.104678
chr7	53608226	53608250	0.0743893
chr7	53608251	53608275	0.0775077
chr7	53608276	53608300	0.114255
chr7	53608301	53608325	0.0902027
chr7	53608326	53608350	0.0694903
chr7	53608351	53608375	0.0343024
chr7	53608376	53608400	0.0151493
chr7	53608401	53608425	0.0135901
chr7	53608426	53608450	-0.0376325
chr7	53608451	53608475	-0.0567856
chr7	53608476	53608500	-0.0679214
chr7	53608501	53608525	-0.059904
chr7	53608526	53608550	-0.0374111
chr7	53608551	53608575	-0.0198172
chr7	53608576	53608600	-0.0117998
chr7	53608601	53608625	-0.0293937
chr7	53608626	53608650	-0.0518867
chr7	53608651	53608675	-0.0469877
chr7	53608676	53608700	-0.0262754
chr7	53608701	53608725	-0.0487683
chr7	53608726	53608750	-0.0808377
chr7	53608751	53608775	-0.106449
chr7	53608776	53608800	-0.0904143
chr7	53608801	53608825	-0.108008
chr7	53608826	53608850	-0.0376325
chr7	53608851	53608875	-0.0567856
chr7	53608876	53608900	-0.0567856
chr7	53608901	53608925	-0.0663622
chr7	53608926	53608950	-0.0518867
chr7	53608951	53608975	-0.0630224
chr7	53608976	53609000	-0.0790572
chr7	53609001	53609025	-0.10155
chr7	53609026	53609050	-0.0935327
chr7	53609051	53609075	-0.103109
chr7	53609076	53609100	-0.0886337
chr7	53609101	53609125	-0.0503275
chr7	53609126	53609150	-0.0262754
chr7	53609151	53609175	-0.0135804
chr7	53609176	53609200	0.0296248
chr7	53609201	53609225	0.0743893
chr7	53609226	53609250	0.144765
chr7	53609251	53609275	0.144765
chr7	53609276	53609300	0.109577
chr7	53609301	53609325	0.114255
chr7	53609326	53609350	0.104678
chr7	53609351	53609375	0.09822
chr7	53609376	53609400	0.056574
chr7	53609401	53609425	0.0485566
chr7	53609426	53609450	0.0278443
chr7	53609451	53609475	0.0102504
chr7	53609476	53609500	0.0037922
chr7	53609501	53609525	0.0374209
chr7	53609526	53609550	0.0518964
chr7	53609551	53609575	0.0343024
chr7	53609576	53609600	-0.000885412
chr7	53609601	53609625	0.031184
chr7	53609626	53609650	0.0184891
chr7	53609651	53609675	0.0280657
chr7	53609676	53609700	0.0265065
chr7	53609701	53609725	0.023388
chr7	53609726	53609750	-0.00222325
chr7	53609751	53609775	-0.00378246
chr7	53609776	53609800	0.0026757
chr7	53609801	53609825	0.0011165
chr7	53609826	53609850	-0.00200191
chr7	53609851	53609875	-0.0276132
chr7	53609876	53609900	-0.0371898
chr7	53609901	53609925	-0.0356306
chr7	53609926	53609950	-0.0340714
chr7	53609951	53609975	-0.0325122
chr7	53609976	53610000	-0.0213764
chr7	53610001	53610025	-0.0117998
chr7	53610026	53610050	0.0345238
chr7	53610051	53610075	0.0392014
chr7	53610076	53610100	0.0694903
chr7	53610101	53610125	0.0583545
chr7	53610126	53610150	0.048778
chr7	53610151	53610175	0.0567954
chr7	53610176	53610200	0.0679311
chr7	53610201	53610225	0.0694903
chr7	53610226	53610250	0.0454382
chr7	53610251	53610275	0.0358617
chr7	53610276	53610300	0.0343024
chr7	53610301	53610325	0.0407606
chr7	53610326	53610350	0.0247259
chr7	53610351	53610375	0.0343024
chr7	53610376	53610400	0.0327433
chr7	53610401	53610425	0.00557275
chr7	53610426	53610450	-0.0247162
chr7	53610451	53610475	-0.0102406
chr7	53610476	53610500	-0.00868143
chr7	53610501	53610525	-0.0278346
chr7	53610526	53610550	-0.0454285
chr7	53610551	53610575	-0.0342927
chr7	53610576	53610600	-0.0423101
chr7	53610601	53610625	-0.0438693
chr7	53610626	53610650	-0.0614632
chr7	53610651	53610675	-0.0630224
chr7	53610676	53610700	-0.0710398
chr7	53610701	53610725	-0.0917521
chr7	53610726	53610750	-0.0757174
chr7	53610751	53610775	-0.0501061
chr7	53610776	53610800	-0.0340714
chr7	53610801	53610825	-0.0452071
chr7	53610826	53610850	-0.0356306
chr7	53610851	53610875	-0.000442706
chr7	53610876	53610900	0.00913386
chr7	53610901	53610925	0.00913386
chr7	53610926	53610950	0.0538983
chr7	53610951	53610975	0.0650341
chr7	53610976	53611000	0.0458809
chr7	53611001	53611025	0.0554575
chr7	53611026	53611050	0.082628
chr7	53611051	53611075	0.0906454
chr7	53611076	53611100	0.0554575
chr7	53611101	53611125	0.0458809
chr7	53611126	53611150	0.0458809
chr7	53611151	53611175	0.00913386
chr7	53611176	53611200	0.0171512
chr7	53611201	53611225	0.0011165
chr7	53611226	53611250	-0.0565643
chr7	53611251	53611275	-0.0741582
chr7	53611276	53611300	-0.0710398
chr7	53611301	53611325	-0.059904
chr7	53611326	53611350	-0.0487683
chr7	53611351	53611375	-0.0567856
chr7	53611376	53611400	-0.0777193
chr7	53611401	53611425	-0.103331
chr7	53611426	53611450	-0.0953132
chr7	53611451	53611475	-0.0712611
chr7	53611476	53611500	-0.0616846
chr7	53611501	53611525	-0.0616846
chr7	53611526	53611550	-0.0632438
chr7	53611551	53611575	-0.0984316
chr7	53611576	53611600	-0.0808377
chr7	53611601	53611625	-0.0583448
chr7	53611626	53611650	-0.0327335
chr7	53611651	53611675	-0.0391917
chr7	53611676	53611700	-0.0342927
chr7	53611701	53611725	-0.0454285
chr7	53611726	53611750	-0.0534458
chr7	53611751	53611775	-0.0358519
chr7	53611776	53611800	0.00735331
chr7	53611801	53611825	0.0345238
chr7	53611826	53611850	0.0521177
chr7	53611851	53611875	0.0314054
chr7	53611876	53611900	0.040982
chr7	53611901	53611925	0.0345238
chr7	53611926	53611950	0.0632535
chr7	53611951	53611975	0.0585759
chr7	53611976	53612000	0.0505585
chr7	53612001	53612025	0.0249472
chr7	53612026	53612050	-0.0374111
chr7	53612051	53612075	-0.0806164
chr7	53612076	53612100	-0.0710398
chr7	53612101	53612125	-0.0757174
chr7	53612126	53612150	-0.0596827
chr7	53612151	53612175	-0.0596827
chr7	53612176	53612200	-0.0596827
chr7	53612201	53612225	-0.0596827
chr7	53612226	53612250	-0.0516653
chr7	53612251	53612275	-0.0244948
chr7	53612276	53612300	0.0202696
chr7	53612301	53612325	-0.00868143
chr7	53612326	53612350	0.0104717
chr7	53612351	53612375	0.00245436
chr7	53612376	53612400	-0.0166988
chr7	53612401	53612425	-0.0151396
chr7	53612426	53612450	-0.0215977
chr7	53612451	53612475	-0.0311743
chr7	53612476	53612500	-0.023157
chr7	53612501	53612525	-0.0438693
chr7	53612526	53612550	0.023388
chr7	53612551	53612575	0.0314054
chr7	53612576	53612600	0.0138115
chr7	53612601	53612625	0.0314054
chr7	53612626	53612650	0.0489993
chr7	53612651	53612675	0.0730514
chr7	53612676	53612700	0.10334
chr7	53612701	53612725	0.0697117
chr7	53612726	53612750	0.0873056
chr7	53612751	53612775	0.036083
chr7	53612776	53612800	-0.00556301
chr7	53612801	53612825	0.0184891
chr7	53612826	53612850	0.0184891
chr7	53612851	53612875	-0.00868143
chr7	53612876	53612900	-0.0102406
chr7	53612901	53612925	-0.0325122
chr7	53612926	53612950	0.0202696
chr7	53612951	53612975	0.0042349
chr7	53612976	53613000	-0.00690087
chr7	53613001	53613025	0.0841872
chr7	53613026	53613050	0.095323
chr7	53613051	53613075	0.0968822
chr7	53613076	53613100	0.112917
chr7	53613101	53613125	0.112917
chr7	53613126	53613150	0.106459
chr7	53613151	53613175	0.0697117
chr7	53613176	53613200	0.0922046
chr7	53613201	53613225	0.095323
chr7	53613226	53613250	0.0202696
chr7	53613251	53613275	0.0011165
chr7	53613276	53613300	-0.0115785
chr7	53613301	53613325	-0.000442706
chr7	53613326	53613350	-0.0180366
chr7	53613351	53613375	0.015592
chr7	53613376	53613400	0.033186
chr7	53613401	53613425	0.0458809
chr7	53613426	53613450	0.0619157
chr7	53613451	53613475	0.0810688
chr7	53613476	53613500	0.0810688
chr7	53613501	53613525	0.0841872
chr7	53613526	53613550	0.0665933
chr7	53613551	53613575	0.0761698
chr7	53613576	53613600	0.040982
chr7	53613601	53613625	0.0425412
chr7	53613626	53613650	0.0138115
chr7	53613651	53613675	-0.00534166
chr7	53613676	53613700	-0.0244948
chr7	53613701	53613725	-0.00378246
chr7	53613726	53613750	0.0042349
chr7	53613751	53613775	0.0153707
chr7	53613776	53613800	0.00735331
chr7	53613801	53613825	0.0425412
chr7	53613826	53613850	0.0329646
chr7	53613851	53613875	0.0697117
chr7	53613876	53613900	0.0376422
chr7	53613901	53613925	0.0441004
chr7	53613926	53613950	0.0104717
chr7	53613951	53613975	-0.000664055
chr7	53613976	53614000	0.0138115
chr7	53614001	53614025	0.0042349
chr7	53614026	53614050	0.040982
chr7	53614051	53614075	0.0394228
chr7	53614076	53614100	0.0314054
chr7	53614101	53614125	0.0619157
chr7	53614126	53614150	0.0730514
chr7	53614151	53614175	0.0939851
chr7	53614176	53614200	0.0795096
chr7	53614201	53614225	0.069933
chr7	53614226	53614250	0.109799
chr7	53614251	53614275	0.082628
chr7	53614276	53614300	0.082628
chr7	53614301	53614325	0.0665933
chr7	53614326	53614350	0.0425412
chr7	53614351	53614375	0.040982
chr7	53614376	53614400	0.0441004
chr7	53614401	53614425	0.0441004
chr7	53614426	53614450	0.0265065
chr7	53614451	53614475	0.00579411
chr7	53614476	53614500	-0.0229356
chr7	53614501	53614525	-0.00534166
chr7	53614526	53614550	0.0106931
chr7	53614551	53614575	0.0267278
chr7	53614576	53614600	0.00913386
chr7	53614601	53614625	-0.00846007
chr7	53614626	53614650	0.00913386
chr7	53614651	53614675	0.0011165
chr7	53614676	53614700	-0.00846007
chr7	53614701	53614725	0.0011165
chr7	53614726	53614750	-0.0229356
chr7	53614751	53614775	-0.0229356
chr7	53614776	53614800	-0.000664055
chr7	53614801	53614825	-0.00868143
chr7	53614826	53614850	0.0104717
chr7	53614851	53614875	-0.000664055
chr7	53614876	53614900	-0.000664055
chr7	53614901	53614925	-0.018258
chr7	53614926	53614950	-0.018258
chr7	53614951	53614975	-0.0213764
chr7	53614976	53615000	-0.0405295
chr7	53615001	53615025	-0.0628011
chr7	53615026	53615050	-0.0532245
chr7	53615051	53615075	-0.075496
chr7	53615076	53615100	-0.0659195
chr7	53615101	53615125	-0.0659195
chr7	53615126	53615150	-0.038749
chr7	53615151	53615175	-0.021155
chr7	53615176	53615200	-0.0307316
chr7	53615201	53615225	-0.0115785
chr7	53615226	53615250	-0.0276132
chr7	53615251	53615275	-0.00846007
chr7	53615276	53615300	-0.0244948
chr7	53615301	53615325	-0.00534166
chr7	53615326	53615350	0.0202696
chr7	53615351	53615375	0.0011165
chr7	53615376	53615400	-0.00690087
chr7	53615401	53615425	-0.013359
chr7	53615426	53615450	-0.0325122
chr7	53615451	53615475	0.0011165
chr7	53615476	53615500	0.0171512
chr7	53615501	53615525	0.0251686
chr7	53615526	53615550	-0.0100193
chr7	53615551	53615575	-0.0100193
chr7	53615576	53615600	-0.0115785
chr7	53615601	53615625	-0.0291724
chr7	53615626	53615650	-0.0291724
chr7	53615651	53615675	-0.000442706
chr7	53615676	53615700	-0.0149182
chr7	53615701	53615725	-0.0180366
chr7	53615726	53615750	-0.0325122
chr7	53615751	53615775	-0.0244948
chr7	53615776	53615800	-0.0149182
chr7	53615801	53615825	-0.0389703
chr7	53615826	53615850	-0.0229356
chr7	53615851	53615875	-0.0213764
chr7	53615876	53615900	-0.0485469
chr7	53615901	53615925	-0.0325122
chr7	53615926	53615950	-0.0420887
chr7	53615951	53615975	-0.00846007
chr7	53615976	53616000	0.0026757
chr7	53616001	53616025	-0.00690087
chr7	53616026	53616050	0.0011165
chr7	53616051	53616075	-0.0149182
chr7	53616076	53616100	-0.00846007
chr7	53616101	53616125	-0.0180366
chr7	53616126	53616150	-0.0371898
chr7	53616151	53616175	-0.0420887
chr7	53616176	53616200	-0.0358519
chr7	53616201	53616225	-0.0485469
chr7	53616226	53616250	-0.0389703
chr7	53616251	53616275	-0.0485469
chr7	53616276	53616300	-0.0325122
chr7	53616301	53616325	-0.0405295
chr7	53616326	53616350	-0.0149182
chr7	53616351	53616375	0.0042349
chr7	53616376	53616400	0.0298462
chr7	53616401	53616425	-0.00200191
chr7	53616426	53616450	-0.0244948
chr7	53616451	53616475	-0.0356306
chr7	53616476	53616500	-0.00846007
chr7	53616501	53616525	0.0218288
chr7	53616526	53616550	0.0570167
chr7	53616551	53616575	0.0761698
chr7	53616576	53616600	0.0761698
chr7	53616601	53616625	0.0841872
chr7	53616626	53616650	0.0922046
chr7	53616651	53616675	0.125833
chr7	53616676	53616700	0.119375
chr7	53616701	53616725	0.116257
chr7	53616726	53616750	0.0955443
chr7	53616751	53616775	0.0763912
chr7	53616776	53616800	0.0396441
chr7	53616801	53616825	0.0124736
chr7	53616826	53616850	-0.00200191
chr7	53616851	53616875	-0.0115785
chr7	53616876	53616900	-0.0131377
chr7	53616901	53616925	-0.00512031
chr7	53616926	53616950	0.00601546
chr7	53616951	53616975	0.0171512
chr7	53616976	53617000	0.0106931
chr7	53617001	53617025	0.0106931
chr7	53617026	53617050	0.0314054
chr7	53617051	53617075	0.0267278
chr7	53617076	53617100	0.0458809
chr7	53617101	53617125	0.023388
chr7	53617126	53617150	0.0153707
chr7	53617151	53617175	0.00735331
chr7	53617176	53617200	-0.0213764
chr7	53617201	53617225	-0.013359
chr7	53617226	53617250	-0.0293937
chr7	53617251	53617275	-0.0596827
chr7	53617276	53617300	-0.0485469
chr7	53617301	53617325	-0.0837348
chr7	53617326	53617350	-0.0837348
chr7	53617351	53617375	-0.0933113
chr7	53617376	53617400	-0.0868532
chr7	53617401	53617425	-0.0581235
chr7	53617426	53617450	-0.072599
chr7	53617451	53617475	-0.0567856
chr7	53617476	53617500	-0.047209
chr7	53617501	53617525	-0.0888551
chr7	53617526	53617550	-0.0552264
chr7	53617551	53617575	-0.047209
chr7	53617576	53617600	-0.0264967
chr7	53617601	53617625	-0.0313957
chr7	53617626	53617650	-0.057007
chr7	53617651	53617675	-0.0360733
chr7	53617676	53617700	-0.0423101
chr7	53617701	53617725	-0.0423101
chr7	53617726	53617750	-0.0342927
chr7	53617751	53617775	-0.0247162
chr7	53617776	53617800	-0.0262754
chr7	53617801	53617825	-0.0550051
chr7	53617826	53617850	-0.0837348
chr7	53617851	53617875	-0.085294
chr7	53617876	53617900	-0.0806164
chr7	53617901	53617925	-0.0550051
chr7	53617926	53617950	-0.0454285
chr7	53617951	53617975	-0.0358519
chr7	53617976	53618000	-0.0614632
chr7	53618001	53618025	-0.0550051
chr7	53618026	53618050	-0.0278346
chr7	53618051	53618075	-0.018258
chr7	53618076	53618100	0.0153707
chr7	53618101	53618125	-0.00378246
chr7	53618126	53618150	0.00579411
chr7	53618151	53618175	0.00735331
chr7	53618176	53618200	0.023388
chr7	53618201	53618225	0.0314054
chr7	53618226	53618250	0.040982
chr7	53618251	53618275	0.0249472
chr7	53618276	53618300	0.023388
chr7	53618301	53618325	0.0153707
chr7	53618326	53618350	0.00735331
chr7	53618351	53618375	-0.0102406
chr7	53618376	53618400	-0.018258
chr7	53618401	53618425	-0.0358519
chr7	53618426	53618450	-0.0327335
chr7	53618451	53618475	-0.0215977
chr7	53618476	53618500	-0.00712222
chr7	53618501	53618525	-0.00244461
chr7	53618526	53618550	-0.00734356
chr7	53618551	53618575	0.0102504
chr7	53618576	53618600	0.0102504
chr7	53618601	53618625	-0.0184793
chr7	53618626	53618650	0.00557275
chr7	53618651	53618675	-0.00712222
chr7	53618676	53618700	-0.00712222
chr7	53618701	53618725	-0.00556301
chr7	53618726	53618750	-0.000664055
chr7	53618751	53618775	-0.00534166
chr7	53618776	53618800	0.0026757
chr7	53618801	53618825	0.0267278
chr7	53618826	53618850	0.0347452
chr7	53618851	53618875	0.0171512
chr7	53618876	53618900	0.0619157
chr7	53618901	53618925	0.0538983
chr7	53618926	53618950	0.0363044
chr7	53618951	53618975	0.028287
chr7	53618976	53619000	0.0267278
chr7	53619001	53619025	0.0267278
chr7	53619026	53619050	0.00913386
chr7	53619051	53619075	-0.00534166
chr7	53619076	53619100	-0.030953
chr7	53619101	53619125	-0.0596827
chr7	53619126	53619150	-0.0708184
chr7	53619151	53619175	-0.0612419
chr7	53619176	53619200	-0.0708184
chr7	53619201	53619225	-0.0788358
chr7	53619226	53619250	-0.0692592
chr7	53619251	53619275	-0.0692592
chr7	53619276	53619300	-0.0356306
chr7	53619301	53619325	0.0187104
chr7	53619326	53619350	0.0378636
chr7	53619351	53619375	0.0474401
chr7	53619376	53619400	0.0538983
chr7	53619401	53619425	0.069933
chr7	53619426	53619450	0.0683738
chr7	53619451	53619475	0.0412033
chr7	53619476	53619500	0.0492207
chr7	53619501	53619525	0.0300676
chr7	53619526	53619550	-0.00356111
chr7	53619551	53619575	-0.021155
chr7	53619576	53619600	-0.0307316
chr7	53619601	53619625	-0.0131377
chr7	53619626	53619650	0.015592
chr7	53619651	53619675	0.0267278
chr7	53619676	53619700	0.0458809
chr7	53619701	53619725	0.0554575
chr7	53619726	53619750	0.0458809
chr7	53619751	53619775	0.0603565
chr7	53619776	53619800	0.0683738
chr7	53619801	53619825	0.0587973
chr7	53619826	53619850	0.0795096
chr7	53619851	53619875	0.0412033
chr7	53619876	53619900	0.033186
chr7	53619901	53619925	0.0316268
chr7	53619926	53619950	0.0171512
chr7	53619951	53619975	0.00913386
chr7	53619976	53620000	0.0298462
chr7	53620001	53620025	0.0394228
chr7	53620026	53620050	0.0425412
chr7	53620051	53620075	-0.0198172
chr7	53620076	53620100	-0.0327335
chr7	53620101	53620125	-0.0166988
chr7	53620126	53620150	0.000895143
chr7	53620151	53620175	-0.000664055
chr7	53620176	53620200	0.0169299
chr7	53620201	53620225	0.0265065
chr7	53620226	53620250	0.0296248
chr7	53620251	53620275	0.0441004
chr7	53620276	53620300	0.1049
chr7	53620301	53620325	0.077729
chr7	53620326	53620350	0.0536769
chr7	53620351	53620375	0.0616943
chr7	53620376	53620400	0.0616943
chr7	53620401	53620425	0.0616943
chr7	53620426	53620450	0.023388
chr7	53620451	53620475	-0.00378246
chr7	53620476	53620500	-0.0278346
chr7	53620501	53620525	-0.0293937
chr7	53620526	53620550	0.0042349
chr7	53620551	53620575	0.0378636
chr7	53620576	53620600	0.023388
chr7	53620601	53620625	0.0329646
chr7	53620626	53620650	0.023388
chr7	53620651	53620675	0.0345238
chr7	53620676	53620700	0.040982
chr7	53620701	53620725	0.0857464
chr7	53620726	53620750	0.0536769
chr7	53620751	53620775	0.0567954
chr7	53620776	53620800	0.048778
chr7	53620801	53620825	0.0392014
chr7	53620826	53620850	-0.0376325
chr7	53620851	53620875	-0.0425314
chr7	53620876	53620900	-0.0601254
chr7	53620901	53620925	-0.0777193
chr7	53620926	53620950	-0.13206
chr7	53620951	53620975	-0.108008
chr7	53620976	53621000	-0.119144
chr7	53621001	53621025	-0.108008
chr7	53621026	53621050	-0.0935327
chr7	53621051	53621075	-0.0374111
chr7	53621076	53621100	-0.0117998
chr7	53621101	53621125	-0.00534166
chr7	53621126	53621150	0.0169299
chr7	53621151	53621175	0.0345238
chr7	53621176	53621200	0.0200483
chr7	53621201	53621225	0.0376422
chr7	53621226	53621250	0.036083
chr7	53621251	53621275	0.0296248
chr7	53621276	53621300	0.0231667
chr7	53621301	53621325	-0.0264967
chr7	53621326	53621350	0.00535141
chr7	53621351	53621375	0.0133688
chr7	53621376	53621400	-0.00110677
chr7	53621401	53621425	0.0309627
chr7	53621426	53621450	-0.00578438
chr7	53621451	53621475	0.0325219
chr7	53621476	53621500	0.0245045
chr7	53621501	53621525	0.0405393
chr7	53621526	53621550	0.0821853
chr7	53621551	53621575	0.0775077
chr7	53621576	53621600	0.0423198
chr7	53621601	53621625	0.0663719
chr7	53621626	53621650	0.0583545
chr7	53621651	53621675	0.0663719
chr7	53621676	53621700	0.0456596
chr7	53621701	53621725	0.0521177
chr7	53621726	53621750	0.0697117
chr7	53621751	53621775	0.040982
chr7	53621776	53621800	0.0329646
chr7	53621801	53621825	0.0458809
chr7	53621826	53621850	0.0267278
chr7	53621851	53621875	0.0746106
chr7	53621876	53621900	0.0730514
chr7	53621901	53621925	0.0554575
chr7	53621926	53621950	0.0554575
chr7	53621951	53621975	0.0458809
chr7	53621976	53622000	0.0746106
chr7	53622001	53622025	0.0730514
chr7	53622026	53622050	0.0841872
chr7	53622051	53622075	0.0761698
chr7	53622076	53622100	0.0489993
chr7	53622101	53622125	0.0329646
chr7	53622126	53622150	0.077729
chr7	53622151	53622175	0.077729
chr7	53622176	53622200	0.0505585
chr7	53622201	53622225	0.0474401
chr7	53622226	53622250	0.0665933
chr7	53622251	53622275	0.0585759
chr7	53622276	53622300	0.0570167
chr7	53622301	53622325	0.0106931
chr7	53622326	53622350	0.0106931
chr7	53622351	53622375	-0.0149182
chr7	53622376	53622400	-0.0229356
chr7	53622401	53622425	-0.00378246
chr7	53622426	53622450	0.0042349
chr7	53622451	53622475	-0.0229356
chr7	53622476	53622500	-0.0340714
chr7	53622501	53622525	-0.00534166
chr7	53622526	53622550	0.0329646
chr7	53622551	53622575	0.0329646
chr7	53622576	53622600	0.0345238
chr7	53622601	53622625	0.0329646
chr7	53622626	53622650	0.0249472
chr7	53622651	53622675	-0.000664055
chr7	53622676	53622700	-0.0262754
chr7	53622701	53622725	-0.00712222
chr7	53622726	53622750	0.00245436
chr7	53622751	53622775	0.00891252
chr7	53622776	53622800	0.0425412
chr7	53622801	53622825	0.00579411
chr7	53622826	53622850	0.00579411
chr7	53622851	53622875	-0.0213764
chr7	53622876	53622900	0.0138115
chr7	53622901	53622925	0.0153707
chr7	53622926	53622950	0.0122523
chr7	53622951	53622975	-0.0244948
chr7	53622976	53623000	-0.0325122
chr7	53623001	53623025	-0.0405295
chr7	53623026	53623050	-0.0229356
chr7	53623051	53623075	-0.0293937
chr7	53623076	53623100	-0.0198172
chr7	53623101	53623125	-0.0166988
chr7	53623126	53623150	0.000895143
chr7	53623151	53623175	-0.00712222
chr7	53623176	53623200	0.0184891
chr7	53623201	53623225	0.0456596
chr7	53623226	53623250	0.0472188
chr7	53623251	53623275	0.0503372
chr7	53623276	53623300	0.0583545
chr7	53623301	53623325	0.0743893
chr7	53623326	53623350	0.0567954
chr7	53623351	53623375	0.0567954
chr7	53623376	53623400	0.0583545
chr7	53623401	53623425	0.0151493
chr7	53623426	53623450	-0.023157
chr7	53623451	53623475	-0.0262754
chr7	53623476	53623500	-0.0213764
chr7	53623501	53623525	0.0200483
chr7	53623526	53623550	0.043879
chr7	53623551	53623575	0.0278443
chr7	53623576	53623600	0.0550148
chr7	53623601	53623625	0.0389801
chr7	53623626	53623650	0.0821853
chr7	53623651	53623675	0.0806261
chr7	53623676	53623700	0.107797
chr7	53623701	53623725	0.09822
chr7	53623726	53623750	0.0456596
chr7	53623751	53623775	0.0665933
chr7	53623776	53623800	0.0554575
chr7	53623801	53623825	0.0347452
chr7	53623826	53623850	0.0523391
chr7	53623851	53623875	0.0363044
chr7	53623876	53623900	0.028287
chr7	53623901	53623925	0.0106931
chr7	53623926	53623950	0.0394228
chr7	53623951	53623975	0.040982
chr7	53623976	53624000	0.0202696
chr7	53624001	53624025	0.0026757
chr7	53624026	53624050	-0.0164774
chr7	53624051	53624075	-0.0180366
chr7	53624076	53624100	-0.0164774
chr7	53624101	53624125	-0.0164774
chr7	53624126	53624150	-0.0485469
chr7	53624151	53624175	-0.0581235
chr7	53624176	53624200	-0.0550051
chr7	53624201	53624225	-0.0518867
chr7	53624226	53624250	-0.0151396
chr7	53624251	53624275	-0.00244461
chr7	53624276	53624300	-0.010462
chr7	53624301	53624325	-0.00890277
chr7	53624326	53624350	-0.0184793
chr7	53624351	53624375	0.0118096
chr7	53624376	53624400	-0.00266595
chr7	53624401	53624425	-0.00266595
chr7	53624426	53624450	-0.0106833
chr7	53624451	53624475	-0.0171415
chr7	53624476	53624500	0.010029
chr7	53624501	53624525	-0.00444651
chr7	53624526	53624550	-0.0060057
chr7	53624551	53624575	-0.0235996
chr7	53624576	53624600	-0.0202599
chr7	53624601	53624625	-0.0233783
chr7	53624626	53624650	-0.0169201
chr7	53624651	53624675	-0.0360733
chr7	53624676	53624700	-0.0503275
chr7	53624701	53624725	-0.0806164
chr7	53624726	53624750	-0.0630224
chr7	53624751	53624775	-0.0550051
chr7	53624776	53624800	-0.0630224
chr7	53624801	53624825	-0.0438693
chr7	53624826	53624850	-0.0358519
chr7	53624851	53624875	-0.0358519
chr7	53624876	53624900	0.000895143
chr7	53624901	53624925	0.0296248
chr7	53624926	53624950	0.0376422
chr7	53624951	53624975	0.0441004
chr7	53624976	53625000	-0.000664055
chr7	53625001	53625025	0.0425412
chr7	53625026	53625050	0.023388
chr7	53625051	53625075	0.0202696
chr7	53625076	53625100	0.0202696
chr7	53625101	53625125	0.0171512
chr7	53625126	53625150	0.0106931
chr7	53625151	53625175	0.0202696
chr7	53625176	53625200	0.0106931
chr7	53625201	53625225	0.0138115
chr7	53625226	53625250	-0.00378246
chr7	53625251	53625275	-0.0262754
chr7	53625276	53625300	-0.0663622
chr7	53625301	53625325	-0.0632438
chr7	53625326	53625350	-0.0777193
chr7	53625351	53625375	-0.0632438
chr7	53625376	53625400	-0.0728204
chr7	53625401	53625425	-0.047209
chr7	53625426	53625450	-0.0151396
chr7	53625451	53625475	0.0407606
chr7	53625476	53625500	0.0552361
chr7	53625501	53625525	0.0552361
chr7	53625526	53625550	0.0552361
chr7	53625551	53625575	0.0648127
chr7	53625576	53625600	0.0648127
chr7	53625601	53625625	0.0583545
chr7	53625626	53625650	0.0790669
chr7	53625651	53625675	0.0710495
chr7	53625676	53625700	0.0583545
chr7	53625701	53625725	0.0694903
chr7	53625726	53625750	0.0855251
chr7	53625751	53625775	0.100001
chr7	53625776	53625800	0.0792882
chr7	53625801	53625825	0.0792882
chr7	53625826	53625850	0.0873056
chr7	53625851	53625875	0.0474401
chr7	53625876	53625900	0.028287
chr7	53625901	53625925	0.0251686
chr7	53625926	53625950	0.0171512
chr7	53625951	53625975	0.0427625
chr7	53625976	53626000	0.0251686
chr7	53626001	53626025	0.0427625
chr7	53626026	53626050	0.0427625
chr7	53626051	53626075	0.0795096
chr7	53626076	53626100	0.0489993
chr7	53626101	53626125	0.0536769
chr7	53626126	53626150	0.0536769
chr7	53626151	53626175	0.077729
chr7	53626176	53626200	0.0441004
chr7	53626201	53626225	0.0616943
chr7	53626226	53626250	0.0505585
chr7	53626251	53626275	0.00735331
chr7	53626276	53626300	-0.0293937
chr7	53626301	53626325	0.0042349
chr7	53626326	53626350	0.0106931
chr7	53626351	53626375	-0.0325122
chr7	53626376	53626400	-0.0293937
chr7	53626401	53626425	-0.0117998
chr7	53626426	53626450	-0.0293937
chr7	53626451	53626475	-0.0262754
chr7	53626476	53626500	-0.0262754
chr7	53626501	53626525	-0.0583448
chr7	53626526	53626550	-0.0423101
chr7	53626551	53626575	-0.0438693
chr7	53626576	53626600	-0.018258
chr7	53626601	53626625	-0.0293937
chr7	53626626	53626650	-0.030953
chr7	53626651	53626675	-0.0374111
chr7	53626676	53626700	-0.0550051
chr7	53626701	53626725	-0.0374111
chr7	53626726	53626750	-0.0229356
chr7	53626751	53626775	-0.0213764
chr7	53626776	53626800	-0.0614632
chr7	53626801	53626825	-0.0391917
chr7	53626826	53626850	-0.0632438
chr7	53626851	53626875	-0.0872959
chr7	53626876	53626900	-0.0968724
chr7	53626901	53626925	-0.0697019
chr7	53626926	53626950	-0.0697019
chr7	53626951	53626975	-0.0632438
chr7	53626976	53627000	-0.0663622
chr7	53627001	53627025	-0.0262754
chr7	53627026	53627050	-0.0501061
chr7	53627051	53627075	-0.0276132
chr7	53627076	53627100	-0.00356111
chr7	53627101	53627125	0.0285084
chr7	53627126	53627150	0.00779601
chr7	53627151	53627175	-0.00333976
chr7	53627176	53627200	0.00623681
chr7	53627201	53627225	0.0238307
chr7	53627226	53627250	0.00779601
chr7	53627251	53627275	-0.00667951
chr7	53627276	53627300	0.00289705
chr7	53627301	53627325	0.0236094
chr7	53627326	53627350	0.0171512
chr7	53627351	53627375	0.0746106
chr7	53627376	53627400	0.10334
chr7	53627401	53627425	0.0968822
chr7	53627426	53627450	0.100001
chr7	53627451	53627475	0.100001
chr7	53627476	53627500	0.154342
chr7	53627501	53627525	0.149443
chr7	53627526	53627550	0.120713
chr7	53627551	53627575	0.103119
chr7	53627576	53627600	0.0552361
chr7	53627601	53627625	0.0345238
chr7	53627626	53627650	0.0616943
chr7	53627651	53627675	0.0616943
chr7	53627676	53627700	0.0632535
chr7	53627701	53627725	0.0153707
chr7	53627726	53627750	0.0042349
chr7	53627751	53627775	-0.013359
chr7	53627776	53627800	-0.0374111
chr7	53627801	53627825	-0.0215977
chr7	53627826	53627850	-0.0249375
chr7	53627851	53627875	-0.0536672
chr7	53627876	53627900	-0.0456498
chr7	53627901	53627925	-0.064803
chr7	53627926	53627950	-0.0440906
chr7	53627951	53627975	-0.0169201
chr7	53627976	53628000	0.0278443
chr7	53628001	53628025	0.0278443
chr7	53628026	53628050	0.0135901
chr7	53628051	53628075	-0.0135804
chr7	53628076	53628100	-0.00556301
chr7	53628101	53628125	-0.0215977
chr7	53628126	53628150	0.0216075
chr7	53628151	53628175	0.00245436
chr7	53628176	53628200	-0.00712222
chr7	53628201	53628225	-0.0407509
chr7	53628226	53628250	-0.018258
chr7	53628251	53628275	0.0456596
chr7	53628276	53628300	0.0712709
chr7	53628301	53628325	0.0425412
chr7	53628326	53628350	0.0425412
chr7	53628351	53628375	0.00891252
chr7	53628376	53628400	0.0345238
chr7	53628401	53628425	0.00891252
chr7	53628426	53628450	0.036083
chr7	53628451	53628475	0.0376422
chr7	53628476	53628500	-0.018258
chr7	53628501	53628525	-0.00222325
chr7	53628526	53628550	-0.0262754
chr7	53628551	53628575	-0.0503275
chr7	53628576	53628600	-0.0534458
chr7	53628601	53628625	-0.072599
chr7	53628626	53628650	-0.0581235
chr7	53628651	53628675	-0.085294
chr7	53628676	53628700	-0.0692592
chr7	53628701	53628725	-0.00534166
chr7	53628726	53628750	-0.0213764
chr7	53628751	53628775	0.0106931
chr7	53628776	53628800	0.0538983
chr7	53628801	53628825	0.028287
chr7	53628826	53628850	0.0314054
chr7	53628851	53628875	0.0505585
chr7	53628876	53628900	0.095323
chr7	53628901	53628925	0.0968822
chr7	53628926	53628950	0.0425412
chr7	53628951	53628975	0.0153707
chr7	53628976	53629000	-0.0262754
chr7	53629001	53629025	-0.0518867
chr7	53629026	53629050	-0.018258
chr7	53629051	53629075	-0.0198172
chr7	53629076	53629100	-0.0454285
chr7	53629101	53629125	-0.0837348
chr7	53629126	53629150	-0.109346
chr7	53629151	53629175	-0.110905
chr7	53629176	53629200	-0.085294
chr7	53629201	53629225	-0.0244948
chr7	53629226	53629250	0.00913386
chr7	53629251	53629275	0.0202696
chr7	53629276	53629300	0.0363044
chr7	53629301	53629325	0.0538983
chr7	53629326	53629350	0.0841872
chr7	53629351	53629375	0.119375
chr7	53629376	53629400	0.0968822
chr7	53629401	53629425	0.0712709
chr7	53629426	53629450	0.0616943
chr7	53629451	53629475	0.0345238
chr7	53629476	53629500	-0.0166988
chr7	53629501	53629525	0.00401355
chr7	53629526	53629550	-0.0280559
chr7	53629551	53629575	-0.047209
chr7	53629576	53629600	-0.0487683
chr7	53629601	53629625	-0.00556301
chr7	53629626	53629650	0.00245436
chr7	53629651	53629675	-0.023157
chr7	53629676	53629700	0.0135901
chr7	53629701	53629725	0.0376422
chr7	53629726	53629750	-0.018258
chr7	53629751	53629775	0.00579411
chr7	53629776	53629800	-0.00378246
chr7	53629801	53629825	-0.00222325
chr7	53629826	53629850	-0.0374111
chr7	53629851	53629875	-0.0117998
chr7	53629876	53629900	0.0345238
chr7	53629901	53629925	0.0153707
chr7	53629926	53629950	0.0441004
chr7	53629951	53629975	0.095323
chr7	53629976	53630000	0.095323
chr7	53630001	53630025	0.095323
chr7	53630026	53630050	0.077729
chr7	53630051	53630075	0.0841872
chr7	53630076	53630100	0.0505585
chr7	53630101	53630125	0.0202696
chr7	53630126	53630150	0.0298462
chr7	53630151	53630175	0.0187104
chr7	53630176	53630200	0.0267278
chr7	53630201	53630225	0.0187104
chr7	53630226	53630250	0.0267278
chr7	53630251	53630275	0.0443217
chr7	53630276	53630300	0.0714922
chr7	53630301	53630325	0.0890862
chr7	53630326	53630350	0.0906454
chr7	53630351	53630375	0.0971035
chr7	53630376	53630400	0.0857464
chr7	53630401	53630425	0.0616943
chr7	53630426	53630450	0.0888648
chr7	53630451	53630475	0.0808474
chr7	53630476	53630500	0.0808474
chr7	53630501	53630525	0.0456596
chr7	53630526	53630550	0.0456596
chr7	53630551	53630575	0.0441004
chr7	53630576	53630600	0.0265065
chr7	53630601	53630625	0.023388
chr7	53630626	53630650	0.00891252
chr7	53630651	53630675	-0.00712222
chr7	53630676	53630700	-0.0247162
chr7	53630701	53630725	-0.023157
chr7	53630726	53630750	-0.00712222
chr7	53630751	53630775	-0.0151396
chr7	53630776	53630800	-0.0327335
chr7	53630801	53630825	-0.023157
chr7	53630826	53630850	-0.0151396
chr7	53630851	53630875	0.0138115
chr7	53630876	53630900	0.0489993
chr7	53630901	53630925	0.0761698
chr7	53630926	53630950	0.0665933
chr7	53630951	53630975	0.036083
chr7	53630976	53631000	0.0345238
chr7	53631001	53631025	0.0104717
chr7	53631026	53631050	0.0200483
chr7	53631051	53631075	0.0200483
chr7	53631076	53631100	0.00245436
chr7	53631101	53631125	-0.0358519
chr7	53631126	53631150	-0.0534458
chr7	53631151	53631175	-0.0262754
chr7	53631176	53631200	-0.00534166
chr7	53631201	53631225	-0.0374111
chr7	53631226	53631250	0.00735331
chr7	53631251	53631275	-0.0374111
chr7	53631276	53631300	-0.0855153
chr7	53631301	53631325	-0.0456498
chr7	53631326	53631350	-0.0264967
chr7	53631351	53631375	0.00869116
chr7	53631376	53631400	-0.0440906
chr7	53631401	53631425	-0.0489896
chr7	53631426	53631450	0.0037922
chr7	53631451	53631475	0.0294035
chr7	53631476	53631500	0.0997792
chr7	53631501	53631525	0.149443
chr7	53631526	53631550	0.12873
chr7	53631551	53631575	0.119154
chr7	53631576	53631600	0.112696
chr7	53631601	53631625	0.12873
chr7	53631626	53631650	0.139866
chr7	53631651	53631675	0.114255
chr7	53631676	53631700	0.0407606
chr7	53631701	53631725	0.031184
chr7	53631726	53631750	0.0472188
chr7	53631751	53631775	0.0472188
chr7	53631776	53631800	0.0552361
chr7	53631801	53631825	0.0425412
chr7	53631826	53631850	0.0153707
chr7	53631851	53631875	0.0106931
chr7	53631876	53631900	0.0347452
chr7	53631901	53631925	0.0363044
chr7	53631926	53631950	0.0011165
chr7	53631951	53631975	-0.0164774
chr7	53631976	53632000	-0.026054


track type=wiggle_0 name="Six1_MB" description="Six1_MB_RPM-input"
#bedGraph section chr7:53606401-53632000
chr7	53607001	53607025	-0.00718654
chr7	53607026	53607050	-0.00663266
chr7	53607051	53607075	0.00193859
chr7	53607076	53607100	0.0105098
chr7	53607101	53607125	0.00332329
chr7	53607126	53607150	-0.0207288
chr7	53607151	53607175	-0.0201749
chr7	53607176	53607200	-0.044227
chr7	53607201	53607225	-0.0602618
chr7	53607226	53607250	-0.0279154
chr7	53607251	53607275	-0.0685561
chr7	53607276	53607300	-0.0599848
chr7	53607301	53607325	-0.0760195
chr7	53607326	53607350	-0.0843138
chr7	53607351	53607375	-0.0353788
chr7	53607376	53607400	-0.0107729
chr7	53607401	53607425	0.0547508
chr7	53607426	53607450	0.0392699
chr7	53607451	53607475	-0.00855732
chr7	53607476	53607500	0.024343
chr7	53607501	53607525	0.0323603
chr7	53607526	53607550	0.0569663
chr7	53607551	53607575	0.073001
chr7	53607576	53607600	0.0329142
chr7	53607601	53607625	0.00858516
chr7	53607626	53607650	0.000290856
chr7	53607651	53607675	0.0572432
chr7	53607676	53607700	0.113365
chr7	53607701	53607725	0.120828
chr7	53607726	53607750	0.120828
chr7	53607751	53607775	0.154282
chr7	53607776	53607800	0.170317
chr7	53607801	53607825	0.169209
chr7	53607826	53607850	0.168656
chr7	53607851	53607875	0.143219
chr7	53607876	53607900	0.110318
chr7	53607901	53607925	0.102024
chr7	53607926	53607950	0.101747
chr7	53607951	53607975	0.0848816
chr7	53607976	53608000	0.0348389
chr7	53608001	53608025	0.00249247
chr7	53608026	53608050	0.0353927
chr7	53608051	53608075	0.0270984
chr7	53608076	53608100	0.0694008
chr7	53608101	53608125	0.0616604
chr7	53608126	53608150	0.0788029
chr7	53608151	53608175	0.129676
chr7	53608176	53608200	0.146542
chr7	53608201	53608225	0.195754
chr7	53608226	53608250	0.270126
chr7	53608251	53608275	0.287268
chr7	53608276	53608300	0.320169
chr7	53608301	53608325	0.254645
chr7	53608326	53608350	0.246074
chr7	53608351	53608375	0.221745
chr7	53608376	53608400	0.188567
chr7	53608401	53608425	0.213173
chr7	53608426	53608450	0.189398
chr7	53608451	53608475	0.164515
chr7	53608476	53608500	0.172533
chr7	53608501	53608525	0.222022
chr7	53608526	53608550	0.337034
chr7	53608551	53608575	0.452877
chr7	53608576	53608600	0.601898
chr7	53608601	53608625	0.710001
chr7	53608626	53608650	0.843818
chr7	53608651	53608675	1.05034
chr7	53608676	53608700	1.19992
chr7	53608701	53608725	1.30056
chr7	53608726	53608750	1.40949
chr7	53608751	53608775	1.40175
chr7	53608776	53608800	1.38461
chr7	53608801	53608825	1.29365
chr7	53608826	53608850	1.17642
chr7	53608851	53608875	0.960769
chr7	53608876	53608900	0.745117
chr7	53608901	53608925	0.554348
chr7	53608926	53608950	0.404219
chr7	53608951	53608975	0.254645
chr7	53608976	53609000	0.147373
chr7	53609001	53609025	0.0489489
chr7	53609026	53609050	-0.0176824
chr7	53609051	53609075	0.0154948
chr7	53609076	53609100	0.0644298
chr7	53609101	53609125	0.114196
chr7	53609126	53609150	0.188014
chr7	53609151	53609175	0.171979
chr7	53609176	53609200	0.154559
chr7	53609201	53609225	0.195477
chr7	53609226	53609250	0.227546
chr7	53609251	53609275	0.252429
chr7	53609276	53609300	0.211512
chr7	53609301	53609325	0.228931
chr7	53609326	53609350	0.212343
chr7	53609351	53609375	0.204602
chr7	53609376	53609400	0.26377
chr7	53609401	53609425	0.322107
chr7	53609426	53609450	0.330125
chr7	53609451	53609475	0.371873
chr7	53609476	53609500	0.347544
chr7	53609501	53609525	0.413068
chr7	53609526	53609550	0.387354
chr7	53609551	53609575	0.346159
chr7	53609576	53609600	0.305242
chr7	53609601	53609625	0.237779
chr7	53609626	53609650	0.204048
chr7	53609651	53609675	0.170871
chr7	53609676	53609700	0.129123
chr7	53609701	53609725	0.145157
chr7	53609726	53609750	0.0876511
chr7	53609751	53609775	0.0790798
chr7	53609776	53609800	0.0951145
chr7	53609801	53609825	0.078249
chr7	53609826	53609850	0.0694008
chr7	53609851	53609875	0.0533661
chr7	53609876	53609900	0.0699547
chr7	53609901	53609925	0.0785259
chr7	53609926	53609950	0.0539199
chr7	53609951	53609975	0.0459026
chr7	53609976	53610000	0.0212966
chr7	53610001	53610025	0.0461795
chr7	53610026	53610050	0.0459026
chr7	53610051	53610075	0.0301448
chr7	53610076	53610100	0.0138331
chr7	53610101	53610125	0.0135562
chr7	53610126	53610150	0.0135562
chr7	53610151	53610175	0.0215736
chr7	53610176	53610200	0.0135562
chr7	53610201	53610225	0.00553882
chr7	53610226	53610250	-0.0599848
chr7	53610251	53610275	-0.0268076
chr7	53610276	53610300	-0.00220162
chr7	53610301	53610325	0.0304217
chr7	53610326	53610350	0.014387
chr7	53610351	53610375	-0.0353788
chr7	53610376	53610400	-0.0439501
chr7	53610401	53610425	-0.0519674
chr7	53610426	53610450	-0.0356558
chr7	53610451	53610475	-0.0116037
chr7	53610476	53610500	-0.0362097
chr7	53610501	53610525	-0.0362097
chr7	53610526	53610550	-0.0608156
chr7	53610551	53610575	-0.0937159
chr7	53610576	53610600	-0.093439
chr7	53610601	53610625	-0.0522444
chr7	53610626	53610650	-0.0436731
chr7	53610651	53610675	-0.0273615
chr7	53610676	53610700	-0.0270845
chr7	53610701	53610725	-0.0356558
chr7	53610726	53610750	-0.0279154
chr7	53610751	53610775	0.00470799
chr7	53610776	53610800	0.029037
chr7	53610801	53610825	0.0370544
chr7	53610826	53610850	0.0204658
chr7	53610851	53610875	0.0116176
chr7	53610876	53610900	0.00332329
chr7	53610901	53610925	0.0116176
chr7	53610926	53610950	0.019358
chr7	53610951	53610975	0.0113406
chr7	53610976	53611000	0.0113406
chr7	53611001	53611025	0.0113406
chr7	53611026	53611050	0.0110637
chr7	53611051	53611075	0.0107868
chr7	53611076	53611100	0.00304635
chr7	53611101	53611125	0.0113406
chr7	53611126	53611150	0.019635
chr7	53611151	53611175	0.0199119
chr7	53611176	53611200	0.0113406
chr7	53611201	53611225	0.0118945
chr7	53611226	53611250	-0.019621
chr7	53611251	53611275	-0.0193441
chr7	53611276	53611300	-0.0270845
chr7	53611301	53611325	-0.0351019
chr7	53611326	53611350	-0.0265306
chr7	53611351	53611375	-0.0511366
chr7	53611376	53611400	-0.0663405
chr7	53611401	53611425	-0.0740809
chr7	53611426	53611450	-0.0660636
chr7	53611451	53611475	-0.0586001
chr7	53611476	53611500	-0.0420115
chr7	53611501	53611525	-0.0586001
chr7	53611526	53611550	-0.0505827
chr7	53611551	53611575	-0.0666175
chr7	53611576	53611600	-0.0503058
chr7	53611601	53611625	-0.0431193
chr7	53611626	53611650	-0.0187902
chr7	53611651	53611675	-0.0680022
chr7	53611676	53611700	-0.0190672
chr7	53611701	53611725	-0.0193441
chr7	53611726	53611750	-0.0190672
chr7	53611751	53611775	-0.0110498
chr7	53611776	53611800	0.00470799
chr7	53611801	53611825	-0.00386325
chr7	53611826	53611850	-0.0041402
chr7	53611851	53611875	0.00387717
chr7	53611876	53611900	0.0121715
chr7	53611901	53611925	-0.0287462
chr7	53611926	53611950	-0.0287462
chr7	53611951	53611975	-0.0129884
chr7	53611976	53612000	-0.0375944
chr7	53612001	53612025	-0.0536291
chr7	53612026	53612050	-0.0527983
chr7	53612051	53612075	-0.0768504
chr7	53612076	53612100	-0.0685561
chr7	53612101	53612125	-0.019621
chr7	53612126	53612150	-0.0118806
chr7	53612151	53612175	-0.00358631
chr7	53612176	53612200	-0.0118806
chr7	53612201	53612225	-0.0284692
chr7	53612226	53612250	-0.0204519
chr7	53612251	53612275	-0.0207288
chr7	53612276	53612300	0.00360023
chr7	53612301	53612325	-0.0527983
chr7	53612326	53612350	-0.0610926
chr7	53612351	53612375	-0.044227
chr7	53612376	53612400	-0.0608156
chr7	53612401	53612425	-0.0605387
chr7	53612426	53612450	-0.0682791
chr7	53612451	53612475	-0.0682791
chr7	53612476	53612500	-0.0602618
chr7	53612501	53612525	-0.0605387
chr7	53612526	53612550	0.0124484
chr7	53612551	53612575	-0.00441714
chr7	53612576	53612600	-0.0373174
chr7	53612601	53612625	-0.0210057
chr7	53612626	53612650	-0.0212827
chr7	53612651	53612675	-0.0055249
chr7	53612676	53612700	-0.0135423
chr7	53612701	53612725	-0.0375944
chr7	53612726	53612750	-0.029577
chr7	53612751	53612775	-0.0782351
chr7	53612776	53612800	-0.0937159
chr7	53612801	53612825	-0.0364866
chr7	53612826	53612850	-0.0530752
chr7	53612851	53612875	-0.0610926
chr7	53612876	53612900	-0.0281923
chr7	53612901	53612925	-0.0121576
chr7	53612926	53612950	0.00360023
chr7	53612951	53612975	-0.0124345
chr7	53612976	53613000	0.00387717
chr7	53613001	53613025	0.019635
chr7	53613026	53613050	0.00332329
chr7	53613051	53613075	0.0118945
chr7	53613076	53613100	0.0528122
chr7	53613101	53613125	0.0528122
chr7	53613126	53613150	0.0450718
chr7	53613151	53613175	0.0453487
chr7	53613176	53613200	0.0608295
chr7	53613201	53613225	0.0530891
chr7	53613226	53613250	0.0699547
chr7	53613251	53613275	0.0450718
chr7	53613276	53613300	0.0611065
chr7	53613301	53613325	0.0530891
chr7	53613326	53613350	0.0201888
chr7	53613351	53613375	0.0442409
chr7	53613376	53613400	0.043964
chr7	53613401	53613425	0.0362236
chr7	53613426	53613450	0.0605526
chr7	53613451	53613475	0.0854355
chr7	53613476	53613500	0.0937298
chr7	53613501	53613525	0.0859894
chr7	53613526	53613550	0.077972
chr7	53613551	53613575	0.102855
chr7	53613576	53613600	0.0951145
chr7	53613601	53613625	0.0953915
chr7	53613626	53613650	0.120274
chr7	53613651	53613675	0.0870972
chr7	53613676	53613700	0.0456256
chr7	53613701	53613725	0.0624912
chr7	53613726	53613750	0.0705086
chr7	53613751	53613775	0.0790798
chr7	53613776	53613800	0.0544738
chr7	53613801	53613825	0.0539199
chr7	53613826	53613850	0.0456256
chr7	53613851	53613875	0.0370544
chr7	53613876	53613900	0.00498495
chr7	53613901	53613925	0.0210197
chr7	53613926	53613950	-0.0279154
chr7	53613951	53613975	-0.0281923
chr7	53613976	53614000	-0.0373174
chr7	53614001	53614025	-0.0456117
chr7	53614026	53614050	-0.0375944
chr7	53614051	53614075	-0.029577
chr7	53614076	53614100	-0.054183
chr7	53614101	53614125	-0.0223904
chr7	53614126	53614150	-0.0055249
chr7	53614151	53614175	0.0345619
chr7	53614176	53614200	0.0105098
chr7	53614201	53614225	0.0436871
chr7	53614226	53614250	0.043964
chr7	53614251	53614275	0.0608295
chr7	53614276	53614300	0.0608295
chr7	53614301	53614325	0.0613834
chr7	53614326	53614350	0.0539199
chr7	53614351	53614375	0.0370544
chr7	53614376	53614400	0.00443105
chr7	53614401	53614425	0.00443105
chr7	53614426	53614450	-0.0201749
chr7	53614451	53614475	-0.0287462
chr7	53614476	53614500	-0.0370405
chr7	53614501	53614525	-0.0290231
chr7	53614526	53614550	0.00360023
chr7	53614551	53614575	0.00304635
chr7	53614576	53614600	-0.00497101
chr7	53614601	53614625	0.00360023
chr7	53614626	53614650	0.0282062
chr7	53614651	53614675	0.0201888
chr7	53614676	53614700	0.0450718
chr7	53614701	53614725	0.0699547
chr7	53614726	53614750	0.0790798
chr7	53614751	53614775	0.0541969
chr7	53614776	53614800	0.0464565
chr7	53614801	53614825	0.0384391
chr7	53614826	53614850	0.0301448
chr7	53614851	53614875	0.0215736
chr7	53614876	53614900	0.0215736
chr7	53614901	53614925	0.00526187
chr7	53614926	53614950	-0.019621
chr7	53614951	53614975	-0.0118806
chr7	53614976	53615000	-0.0118806
chr7	53615001	53615025	0.0124484
chr7	53615026	53615050	0.00415411
chr7	53615051	53615075	0.0201888
chr7	53615076	53615100	0.0533661
chr7	53615101	53615125	0.0450718
chr7	53615126	53615150	0.0530891
chr7	53615151	53615175	0.0611065
chr7	53615176	53615200	0.0445179
chr7	53615201	53615225	0.0445179
chr7	53615226	53615250	0.0118945
chr7	53615251	53615275	0.0201888
chr7	53615276	53615300	0.00415411
chr7	53615301	53615325	-0.0456117
chr7	53615326	53615350	-0.029577
chr7	53615351	53615375	-0.029577
chr7	53615376	53615400	-0.0458887
chr7	53615401	53615425	-0.0619234
chr7	53615426	53615450	-0.0453348
chr7	53615451	53615475	-0.0129884
chr7	53615476	53615500	0.019635
chr7	53615501	53615525	0.0276523
chr7	53615526	53615550	0.0447948
chr7	53615551	53615575	0.0447948
chr7	53615576	53615600	0.0528122
chr7	53615601	53615625	0.0530891
chr7	53615626	53615650	0.0696777
chr7	53615651	53615675	0.0447948
chr7	53615676	53615700	0.0124484
chr7	53615701	53615725	0.0118945
chr7	53615726	53615750	-0.00386325
chr7	53615751	53615775	-0.0041402
chr7	53615776	53615800	-0.0041402
chr7	53615801	53615825	-0.0447809
chr7	53615826	53615850	-0.0453348
chr7	53615851	53615875	-0.0782351
chr7	53615876	53615900	-0.0696638
chr7	53615901	53615925	-0.0204519
chr7	53615926	53615950	-0.0121576
chr7	53615951	53615975	-0.00469407
chr7	53615976	53616000	-0.0375944
chr7	53616001	53616025	-0.0375944
chr7	53616026	53616050	-0.0212827
chr7	53616051	53616075	-0.0373174
chr7	53616076	53616100	0.00360023
chr7	53616101	53616125	-0.00469407
chr7	53616126	53616150	-0.029577
chr7	53616151	53616175	-0.0619234
chr7	53616176	53616200	-0.0774042
chr7	53616201	53616225	-0.0530752
chr7	53616226	53616250	-0.0364866
chr7	53616251	53616275	-0.0364866
chr7	53616276	53616300	-0.0204519
chr7	53616301	53616325	-0.0450578
chr7	53616326	53616350	-0.0373174
chr7	53616351	53616375	-0.0373174
chr7	53616376	53616400	-0.00469407
chr7	53616401	53616425	0.0279293
chr7	53616426	53616450	-0.0124345
chr7	53616451	53616475	-0.00441714
chr7	53616476	53616500	0.0284832
chr7	53616501	53616525	0.0287601
chr7	53616526	53616550	0.0447948
chr7	53616551	53616575	0.0447948
chr7	53616576	53616600	0.0530891
chr7	53616601	53616625	0.0528122
chr7	53616626	53616650	0.0359466
chr7	53616651	53616675	0.068293
chr7	53616676	53616700	0.0273754
chr7	53616701	53616725	0.0185272
chr7	53616726	53616750	0.0182503
chr7	53616751	53616775	0.0265446
chr7	53616776	53616800	0.0268215
chr7	53616801	53616825	0.0188041
chr7	53616826	53616850	-0.00524796
chr7	53616851	53616875	-0.00524796
chr7	53616876	53616900	0.0110637
chr7	53616901	53616925	0.0190811
chr7	53616926	53616950	0.0110637
chr7	53616951	53616975	0.00304635
chr7	53616976	53617000	-0.0212827
chr7	53617001	53617025	-0.0378713
chr7	53617026	53617050	-0.0458887
chr7	53617051	53617075	-0.0301309
chr7	53617076	53617100	-0.0301309
chr7	53617101	53617125	-0.0704946
chr7	53617126	53617150	-0.078512
chr7	53617151	53617175	-0.0948237
chr7	53617176	53617200	-0.0865294
chr7	53617201	53617225	-0.078512
chr7	53617226	53617250	-0.0696638
chr7	53617251	53617275	-0.0367635
chr7	53617276	53617300	-0.0281923
chr7	53617301	53617325	-0.0359327
chr7	53617326	53617350	-0.0359327
chr7	53617351	53617375	-0.0359327
chr7	53617376	53617400	-0.0116037
chr7	53617401	53617425	-0.00330937
chr7	53617426	53617450	-0.0273615
chr7	53617451	53617475	-0.0760195
chr7	53617476	53617500	-0.0760195
chr7	53617501	53617525	-0.0997947
chr7	53617526	53617550	-0.0757426
chr7	53617551	53617575	-0.0677252
chr7	53617576	53617600	-0.0674483
chr7	53617601	53617625	-0.0832061
chr7	53617626	53617650	-0.0992408
chr7	53617651	53617675	-0.059154
chr7	53617676	53617700	-0.0353788
chr7	53617701	53617725	-0.0519674
chr7	53617726	53617750	-0.068833
chr7	53617751	53617775	-0.0771273
chr7	53617776	53617800	-0.0525213
chr7	53617801	53617825	-0.0276384
chr7	53617826	53617850	-0.0276384
chr7	53617851	53617875	-0.019621
chr7	53617876	53617900	-0.0353788
chr7	53617901	53617925	-0.00275549
chr7	53617926	53617950	0.0138331
chr7	53617951	53617975	0.0304217
chr7	53617976	53618000	0.014387
chr7	53618001	53618025	0.0221274
chr7	53618026	53618050	0.0135562
chr7	53618051	53618075	0.0301448
chr7	53618076	53618100	0.0624912
chr7	53618101	53618125	0.0541969
chr7	53618126	53618150	0.0376083
chr7	53618151	53618175	0.0130023
chr7	53618176	53618200	0.0207427
chr7	53618201	53618225	0.0453487
chr7	53618226	53618250	0.053643
chr7	53618251	53618275	0.029314
chr7	53618276	53618300	0.0124484
chr7	53618301	53618325	0.00443105
chr7	53618326	53618350	-0.00358631
chr7	53618351	53618375	-0.0281923
chr7	53618376	53618400	-0.019621
chr7	53618401	53618425	0.00553882
chr7	53618426	53618450	-0.0353788
chr7	53618451	53618475	-0.0599848
chr7	53618476	53618500	-0.0193441
chr7	53618501	53618525	-0.0516905
chr7	53618526	53618550	-0.0757426
chr7	53618551	53618575	-0.0594309
chr7	53618576	53618600	-0.0511366
chr7	53618601	53618625	-0.0843138
chr7	53618626	53618650	-0.0768504
chr7	53618651	53618675	-0.044227
chr7	53618676	53618700	-0.0276384
chr7	53618701	53618725	-0.0273615
chr7	53618726	53618750	-0.00330937
chr7	53618751	53618775	0.00415411
chr7	53618776	53618800	0.00387717
chr7	53618801	53618825	0.0362236
chr7	53618826	53618850	0.0608295
chr7	53618851	53618875	0.0445179
chr7	53618876	53618900	0.0605526
chr7	53618901	53618925	0.0525352
chr7	53618926	53618950	0.0445179
chr7	53618951	53618975	0.0365005
chr7	53618976	53619000	0.0611065
chr7	53619001	53619025	0.0611065
chr7	53619026	53619050	0.0530891
chr7	53619051	53619075	0.00415411
chr7	53619076	53619100	-0.0201749
chr7	53619101	53619125	-0.0367635
chr7	53619126	53619150	-0.0619234
chr7	53619151	53619175	-0.0536291
chr7	53619176	53619200	-0.0370405
chr7	53619201	53619225	-0.0616464
chr7	53619226	53619250	-0.0533521
chr7	53619251	53619275	-0.0450578
chr7	53619276	53619300	0.0121715
chr7	53619301	53619325	0.0365005
chr7	53619326	53619350	0.0447948
chr7	53619351	53619375	0.0447948
chr7	53619376	53619400	0.0276523
chr7	53619401	53619425	0.0270984
chr7	53619426	53619450	0.0351158
chr7	53619451	53619475	0.0270984
chr7	53619476	53619500	0.00193859
chr7	53619501	53619525	-0.0229443
chr7	53619526	53619550	-0.0469964
chr7	53619551	53619575	-0.0467195
chr7	53619576	53619600	-0.00524796
chr7	53619601	53619625	0.019358
chr7	53619626	53619650	0.0359466
chr7	53619651	53619675	0.0445179
chr7	53619676	53619700	0.0445179
chr7	53619701	53619725	0.0528122
chr7	53619726	53619750	0.0528122
chr7	53619751	53619775	0.0768643
chr7	53619776	53619800	0.068293
chr7	53619801	53619825	0.0351158
chr7	53619826	53619850	0.0188041
chr7	53619851	53619875	0.00221553
chr7	53619876	53619900	-0.0140961
chr7	53619901	53619925	-0.0143731
chr7	53619926	53619950	-0.0384252
chr7	53619951	53619975	-0.0381482
chr7	53619976	53620000	-0.0378713
chr7	53620001	53620025	-0.0129884
chr7	53620026	53620050	-0.0124345
chr7	53620051	53620075	-0.0281923
chr7	53620076	53620100	-0.0436731
chr7	53620101	53620125	-0.0276384
chr7	53620126	53620150	-0.0113267
chr7	53620151	53620175	0.00498495
chr7	53620176	53620200	0.0130023
chr7	53620201	53620225	-0.00358631
chr7	53620226	53620250	-0.044504
chr7	53620251	53620275	-0.0370405
chr7	53620276	53620300	-0.0132653
chr7	53620301	53620325	-0.0129884
chr7	53620326	53620350	-0.0287462
chr7	53620351	53620375	-0.0207288
chr7	53620376	53620400	-0.0456117
chr7	53620401	53620425	-0.0456117
chr7	53620426	53620450	-0.0290231
chr7	53620451	53620475	-0.0204519
chr7	53620476	53620500	-0.0279154
chr7	53620501	53620525	-0.0281923
chr7	53620526	53620550	-0.0124345
chr7	53620551	53620575	0.00332329
chr7	53620576	53620600	-0.0207288
chr7	53620601	53620625	-0.0041402
chr7	53620626	53620650	0.00415411
chr7	53620651	53620675	0.00443105
chr7	53620676	53620700	0.0121715
chr7	53620701	53620725	0.0365005
chr7	53620726	53620750	0.0127254
chr7	53620751	53620775	-0.0116037
chr7	53620776	53620800	-0.0113267
chr7	53620801	53620825	0.0218505
chr7	53620826	53620850	-0.034548
chr7	53620851	53620875	-0.0503058
chr7	53620876	53620900	-0.0500288
chr7	53620901	53620925	-0.0414576
chr7	53620926	53620950	-0.0823753
chr7	53620951	53620975	-0.0666175
chr7	53620976	53621000	-0.0586001
chr7	53621001	53621025	-0.0666175
chr7	53621026	53621050	-0.0757426
chr7	53621051	53621075	-0.019621
chr7	53621076	53621100	0.0130023
chr7	53621101	53621125	0.029037
chr7	53621126	53621150	0.00470799
chr7	53621151	53621175	0.0376083
chr7	53621176	53621200	0.0218505
chr7	53621201	53621225	0.0298679
chr7	53621226	53621250	0.0461795
chr7	53621251	53621275	0.0218505
chr7	53621276	53621300	0.00581576
chr7	53621301	53621325	-0.0508597
chr7	53621326	53621350	-0.108366
chr7	53621351	53621375	-0.100349
chr7	53621376	53621400	-0.140989
chr7	53621401	53621425	-0.0840369
chr7	53621426	53621450	-0.0920543
chr7	53621451	53621475	-0.108643
chr7	53621476	53621500	-0.11666
chr7	53621501	53621525	-0.059154
chr7	53621526	53621550	-0.0353788
chr7	53621551	53621575	0.0218505
chr7	53621576	53621600	0.00581576
chr7	53621601	53621625	0.0298679
chr7	53621626	53621650	-0.0113267
chr7	53621651	53621675	0.00498495
chr7	53621676	53621700	0.0212966
chr7	53621701	53621725	0.029037
chr7	53621726	53621750	-0.0127114
chr7	53621751	53621775	0.0121715
chr7	53621776	53621800	-0.0124345
chr7	53621801	53621825	0.0362236
chr7	53621826	53621850	0.0445179
chr7	53621851	53621875	0.0445179
chr7	53621876	53621900	0.0359466
chr7	53621901	53621925	0.0113406
chr7	53621926	53621950	0.0279293
chr7	53621951	53621975	0.0362236
chr7	53621976	53622000	0.019635
chr7	53622001	53622025	0.0276523
chr7	53622026	53622050	-0.0135423
chr7	53622051	53622075	-0.0132653
chr7	53622076	53622100	-0.0212827
chr7	53622101	53622125	-0.0207288
chr7	53622126	53622150	0.0201888
chr7	53622151	53622175	0.0284832
chr7	53622176	53622200	0.0204658
chr7	53622201	53622225	0.0282062
chr7	53622226	53622250	0.0116176
chr7	53622251	53622275	0.00360023
chr7	53622276	53622300	0.00332329
chr7	53622301	53622325	0.00360023
chr7	53622326	53622350	0.0118945
chr7	53622351	53622375	-0.0290231
chr7	53622376	53622400	-0.0370405
chr7	53622401	53622425	-0.0287462
chr7	53622426	53622450	-0.0124345
chr7	53622451	53622475	-0.0121576
chr7	53622476	53622500	-0.0041402
chr7	53622501	53622525	-0.0207288
chr7	53622526	53622550	-0.0290231
chr7	53622551	53622575	-0.0456117
chr7	53622576	53622600	-0.0370405
chr7	53622601	53622625	-0.0290231
chr7	53622626	53622650	-0.0453348
chr7	53622651	53622675	-0.0447809
chr7	53622676	53622700	-0.0691099
chr7	53622701	53622725	-0.0525213
chr7	53622726	53622750	-0.044227
chr7	53622751	53622775	-0.0364866
chr7	53622776	53622800	-0.0124345
chr7	53622801	53622825	-0.0453348
chr7	53622826	53622850	-0.0370405
chr7	53622851	53622875	-0.0450578
chr7	53622876	53622900	-0.0456117
chr7	53622901	53622925	-0.0536291
chr7	53622926	53622950	-0.0458887
chr7	53622951	53622975	-0.0622003
chr7	53622976	53623000	-0.0702177
chr7	53623001	53623025	-0.0616464
chr7	53623026	53623050	-0.0370405
chr7	53623051	53623075	-0.0862524
chr7	53623076	53623100	-0.0779581
chr7	53623101	53623125	-0.0856985
chr7	53623126	53623150	-0.0362097
chr7	53623151	53623175	-0.0359327
chr7	53623176	53623200	-0.019898
chr7	53623201	53623225	0.0130023
chr7	53623226	53623250	0.00498495
chr7	53623251	53623275	0.00553882
chr7	53623276	53623300	0.0301448
chr7	53623301	53623325	0.0544738
chr7	53623326	53623350	0.0298679
chr7	53623351	53623375	-0.00330937
chr7	53623376	53623400	-0.019621
chr7	53623401	53623425	-0.0270845
chr7	53623426	53623450	-0.0353788
chr7	53623451	53623475	-0.0193441
chr7	53623476	53623500	-0.0118806
chr7	53623501	53623525	-0.0279154
chr7	53623526	53623550	-0.0519674
chr7	53623551	53623575	-0.0514136
chr7	53623576	53623600	-0.0351019
chr7	53623601	53623625	-0.0511366
chr7	53623626	53623650	-0.0270845
chr7	53623651	53623675	-0.0273615
chr7	53623676	53623700	-0.0110498
chr7	53623701	53623725	-0.00275549
chr7	53623726	53623750	0.00470799
chr7	53623751	53623775	0.0116176
chr7	53623776	53623800	0.0445179
chr7	53623801	53623825	0.0691239
chr7	53623826	53623850	0.0937298
chr7	53623851	53623875	0.0942837
chr7	53623876	53623900	0.111149
chr7	53623901	53623925	0.0948376
chr7	53623926	53623950	0.0865433
chr7	53623951	53623975	0.0785259
chr7	53623976	53624000	0.0948376
chr7	53624001	53624025	0.053643
chr7	53624026	53624050	0.0619373
chr7	53624051	53624075	0.0616604
chr7	53624076	53624100	0.0204658
chr7	53624101	53624125	-0.0127114
chr7	53624126	53624150	-0.0447809
chr7	53624151	53624175	-0.0364866
chr7	53624176	53624200	-0.0276384
chr7	53624201	53624225	-0.0436731
chr7	53624226	53624250	-0.0190672
chr7	53624251	53624275	-0.0599848
chr7	53624276	53624300	-0.0680022
chr7	53624301	53624325	-0.0511366
chr7	53624326	53624350	-0.0179594
chr7	53624351	53624375	-0.0342711
chr7	53624376	53624400	-0.0749118
chr7	53624401	53624425	-0.0666175
chr7	53624426	53624450	-0.0912234
chr7	53624451	53624475	-0.115552
chr7	53624476	53624500	-0.0909465
chr7	53624501	53624525	-0.123293
chr7	53624526	53624550	-0.148453
chr7	53624551	53624575	-0.148176
chr7	53624576	53624600	-0.0995178
chr7	53624601	53624625	-0.083483
chr7	53624626	53624650	-0.0757426
chr7	53624651	53624675	-0.059154
chr7	53624676	53624700	-0.0268076
chr7	53624701	53624725	-0.0436731
chr7	53624726	53624750	-0.0107729
chr7	53624751	53624775	0.063599
chr7	53624776	53624800	0.0306987
chr7	53624801	53624825	0.038993
chr7	53624826	53624850	0.038716
chr7	53624851	53624875	0.0138331
chr7	53624876	53624900	0.0135562
chr7	53624901	53624925	0.00526187
chr7	53624926	53624950	0.0298679
chr7	53624951	53624975	0.0210197
chr7	53624976	53625000	-0.0447809
chr7	53625001	53625025	-0.0124345
chr7	53625026	53625050	-0.0041402
chr7	53625051	53625075	0.0284832
chr7	53625076	53625100	0.0533661
chr7	53625101	53625125	0.110872
chr7	53625126	53625150	0.103132
chr7	53625151	53625175	0.119721
chr7	53625176	53625200	0.103132
chr7	53625201	53625225	0.0788029
chr7	53625226	53625250	0.0873741
chr7	53625251	53625275	0.0553046
chr7	53625276	53625300	0.0235121
chr7	53625301	53625325	0.024066
chr7	53625326	53625350	-0.024869
chr7	53625351	53625375	0.0074774
chr7	53625376	53625400	-0.00911121
chr7	53625401	53625425	0.0235121
chr7	53625426	53625450	0.0721702
chr7	53625451	53625475	0.0718933
chr7	53625476	53625500	0.0710624
chr7	53625501	53625525	0.0544738
chr7	53625526	53625550	0.0295909
chr7	53625551	53625575	0.0130023
chr7	53625576	53625600	-0.0118806
chr7	53625601	53625625	-0.0362097
chr7	53625626	53625650	-0.0608156
chr7	53625651	53625675	-0.0771273
chr7	53625676	53625700	-0.0776812
chr7	53625701	53625725	-0.0856985
chr7	53625726	53625750	-0.0779581
chr7	53625751	53625775	-0.053906
chr7	53625776	53625800	-0.0458887
chr7	53625801	53625825	-0.0458887
chr7	53625826	53625850	-0.0129884
chr7	53625851	53625875	0.0199119
chr7	53625876	53625900	0.0116176
chr7	53625901	53625925	0.019358
chr7	53625926	53625950	0.00304635
chr7	53625951	53625975	0.0190811
chr7	53625976	53626000	-0.0055249
chr7	53626001	53626025	0.0107868
chr7	53626026	53626050	0.0356697
chr7	53626051	53626075	0.0105098
chr7	53626076	53626100	-0.0544599
chr7	53626101	53626125	-0.0619234
chr7	53626126	53626150	-0.0453348
chr7	53626151	53626175	-0.029577
chr7	53626176	53626200	-0.0287462
chr7	53626201	53626225	-0.0041402
chr7	53626226	53626250	0.0204658
chr7	53626251	53626275	-0.0201749
chr7	53626276	53626300	-0.0116037
chr7	53626301	53626325	0.029037
chr7	53626326	53626350	0.0450718
chr7	53626351	53626375	0.0210197
chr7	53626376	53626400	0.0132792
chr7	53626401	53626425	0.00470799
chr7	53626426	53626450	-0.00330937
chr7	53626451	53626475	-0.0276384
chr7	53626476	53626500	0.00553882
chr7	53626501	53626525	-0.0182363
chr7	53626526	53626550	0.014387
chr7	53626551	53626575	0.00581576
chr7	53626576	53626600	0.0218505
chr7	53626601	53626625	0.0464565
chr7	53626626	53626650	0.0710624
chr7	53626651	53626675	0.0716163
chr7	53626676	53626700	0.0718933
chr7	53626701	53626725	0.0301448
chr7	53626726	53626750	0.0459026
chr7	53626751	53626775	0.0212966
chr7	53626776	53626800	0.014387
chr7	53626801	53626825	-0.00164773
chr7	53626826	53626850	-0.0422884
chr7	53626851	53626875	-0.0912234
chr7	53626876	53626900	-0.116106
chr7	53626901	53626925	-0.124678
chr7	53626926	53626950	-0.124678
chr7	53626951	53626975	-0.116937
chr7	53626976	53627000	-0.100902
chr7	53627001	53627025	-0.0939929
chr7	53627026	53627050	-0.0865294
chr7	53627051	53627075	-0.0627542
chr7	53627076	53627100	-0.0387021
chr7	53627101	53627125	-0.014927
chr7	53627126	53627150	-0.0069096
chr7	53627151	53627175	0.00940207
chr7	53627176	53627200	0.00940207
chr7	53627201	53627225	0.0174194
chr7	53627226	53627250	0.00967901
chr7	53627251	53627275	-0.00607878
chr7	53627276	53627300	0.0188041
chr7	53627301	53627325	0.0273754
chr7	53627326	53627350	0.0113406
chr7	53627351	53627375	0.0362236
chr7	53627376	53627400	0.0362236
chr7	53627401	53627425	0.0118945
chr7	53627426	53627450	0.00415411
chr7	53627451	53627475	0.0207427
chr7	53627476	53627500	0.0533661
chr7	53627501	53627525	0.00443105
chr7	53627526	53627550	-0.00386325
chr7	53627551	53627575	-0.0118806
chr7	53627576	53627600	-0.0367635
chr7	53627601	53627625	-0.0287462
chr7	53627626	53627650	-0.0124345
chr7	53627651	53627675	-0.0290231
chr7	53627676	53627700	-0.0453348
chr7	53627701	53627725	-0.0536291
chr7	53627726	53627750	-0.0290231
chr7	53627751	53627775	-0.0453348
chr7	53627776	53627800	-0.0527983
chr7	53627801	53627825	-0.093162
chr7	53627826	53627850	-0.108643
chr7	53627851	53627875	-0.116937
chr7	53627876	53627900	-0.0923312
chr7	53627901	53627925	-0.100626
chr7	53627926	53627950	-0.125231
chr7	53627951	53627975	-0.100626
chr7	53627976	53628000	-0.0680022
chr7	53628001	53628025	-0.0928851
chr7	53628026	53628050	-0.0605387
chr7	53628051	53628075	-0.093439
chr7	53628076	53628100	-0.0854216
chr7	53628101	53628125	-0.0848677
chr7	53628126	53628150	-0.0608156
chr7	53628151	53628175	-0.0774042
chr7	53628176	53628200	-0.0525213
chr7	53628201	53628225	-0.0682791
chr7	53628226	53628250	-0.0279154
chr7	53628251	53628275	0.00470799
chr7	53628276	53628300	0.029037
chr7	53628301	53628325	0.0373313
chr7	53628326	53628350	0.0456256
chr7	53628351	53628375	0.0215736
chr7	53628376	53628400	0.0541969
chr7	53628401	53628425	0.0132792
chr7	53628426	53628450	0.0130023
chr7	53628451	53628475	0.0298679
chr7	53628476	53628500	0.0218505
chr7	53628501	53628525	0.0544738
chr7	53628526	53628550	0.0304217
chr7	53628551	53628575	-0.010219
chr7	53628576	53628600	0.00581576
chr7	53628601	53628625	-0.00247854
chr7	53628626	53628650	0.0132792
chr7	53628651	53628675	0.00526187
chr7	53628676	53628700	0.00470799
chr7	53628701	53628725	0.00415411
chr7	53628726	53628750	-0.0367635
chr7	53628751	53628775	0.0118945
chr7	53628776	53628800	0.0276523
chr7	53628801	53628825	0.0116176
chr7	53628826	53628850	-0.00441714
chr7	53628851	53628875	0.0121715
chr7	53628876	53628900	0.0199119
chr7	53628901	53628925	-0.00469407
chr7	53628926	53628950	-0.0290231
chr7	53628951	53628975	-0.0204519
chr7	53628976	53629000	-0.044227
chr7	53629001	53629025	-0.0436731
chr7	53629026	53629050	-0.00303243
chr7	53629051	53629075	0.00498495
chr7	53629076	53629100	-0.044227
chr7	53629101	53629125	-0.0193441
chr7	53629126	53629150	-0.0270845
chr7	53629151	53629175	0.00581576
chr7	53629176	53629200	0.00526187
chr7	53629201	53629225	0.0124484
chr7	53629226	53629250	0.0116176
chr7	53629251	53629275	0.00360023
chr7	53629276	53629300	0.0279293
chr7	53629301	53629325	0.0525352
chr7	53629326	53629350	0.0528122
chr7	53629351	53629375	0.0771412
chr7	53629376	53629400	0.0450718
chr7	53629401	53629425	0.0705086
chr7	53629426	53629450	0.136863
chr7	53629451	53629475	0.145434
chr7	53629476	53629500	0.129953
chr7	53629501	53629525	0.138525
chr7	53629526	53629550	0.123044
chr7	53629551	53629575	0.114749
chr7	53629576	53629600	0.122767
chr7	53629601	53629625	0.155113
chr7	53629626	53629650	0.138248
chr7	53629651	53629675	0.0807414
chr7	53629676	53629700	0.0887588
chr7	53629701	53629725	0.087928
chr7	53629726	53629750	0.0550277
chr7	53629751	53629775	0.0707855
chr7	53629776	53629800	0.0873741
chr7	53629801	53629825	0.0710624
chr7	53629826	53629850	0.0384391
chr7	53629851	53629875	0.0461795
chr7	53629876	53629900	0.0210197
chr7	53629901	53629925	0.0127254
chr7	53629926	53629950	0.0210197
chr7	53629951	53629975	0.0447948
chr7	53629976	53630000	0.0365005
chr7	53630001	53630025	0.0199119
chr7	53630026	53630050	0.0201888
chr7	53630051	53630075	0.0528122
chr7	53630076	53630100	0.0453487
chr7	53630101	53630125	0.0616604
chr7	53630126	53630150	0.0533661
chr7	53630151	53630175	0.0696777
chr7	53630176	53630200	0.0859894
chr7	53630201	53630225	0.077972
chr7	53630226	53630250	0.0942837
chr7	53630251	53630275	0.0940068
chr7	53630276	53630300	0.110318
chr7	53630301	53630325	0.110041
chr7	53630326	53630350	0.102024
chr7	53630351	53630375	0.142942
chr7	53630376	53630400	0.111149
chr7	53630401	53630425	0.0870972
chr7	53630426	53630450	0.0868202
chr7	53630451	53630475	0.0788029
chr7	53630476	53630500	0.0870972
chr7	53630501	53630525	0.0544738
chr7	53630526	53630550	0.0544738
chr7	53630551	53630575	0.0707855
chr7	53630576	53630600	0.0461795
chr7	53630601	53630625	0.0456256
chr7	53630626	53630650	0.0132792
chr7	53630651	53630675	0.0138331
chr7	53630676	53630700	0.0141101
chr7	53630701	53630725	0.0060927
chr7	53630726	53630750	0.038716
chr7	53630751	53630775	0.038993
chr7	53630776	53630800	0.0641528
chr7	53630801	53630825	0.0641528
chr7	53630826	53630850	0.0804645
chr7	53630851	53630875	0.128569
chr7	53630876	53630900	0.144603
chr7	53630901	53630925	0.144326
chr7	53630926	53630950	0.136032
chr7	53630951	53630975	0.112534
chr7	53630976	53631000	0.120551
chr7	53631001	53631025	0.063322
chr7	53631026	53631050	0.0716163
chr7	53631051	53631075	0.063322
chr7	53631076	53631100	0.0801876
chr7	53631101	53631125	0.063599
chr7	53631126	53631150	0.0638759
chr7	53631151	53631175	0.0884819
chr7	53631176	53631200	0.11198
chr7	53631201	53631225	0.154559
chr7	53631226	53631250	0.1623
chr7	53631251	53631275	0.129676
chr7	53631276	53631300	0.0898666
chr7	53631301	53631325	0.0569663
chr7	53631326	53631350	0.048672
chr7	53631351	53631375	0.073001
chr7	53631376	53631400	0.0323603
chr7	53631401	53631425	0.0248968
chr7	53631426	53631450	0.024066
chr7	53631451	53631475	0.0815723
chr7	53631476	53631500	0.113642
chr7	53631501	53631525	0.170317
chr7	53631526	53631550	0.186629
chr7	53631551	53631575	0.244689
chr7	53631576	53631600	0.203771
chr7	53631601	53631625	0.261278
chr7	53631626	53631650	0.236672
chr7	53631651	53631675	0.212343
chr7	53631676	53631700	0.179719
chr7	53631701	53631725	0.196308
chr7	53631726	53631750	0.195754
chr7	53631751	53631775	0.195754
chr7	53631776	53631800	0.178888
chr7	53631801	53631825	0.2281
chr7	53631826	53631850	0.220083
chr7	53631851	53631875	0.260724
chr7	53631876	53631900	0.284776
chr7	53631901	53631925	0.251876
chr7	53631926	53631950	0.235841
chr7	53631951	53631975	0.244412
chr7	53631976	53632000	0.261001
#bedGraph section chr7:53632001-53657600
chr7	53632001	53632025	0.294178
chr7	53632026	53632050	0.28616
chr7	53632051	53632075	0.277866
chr7	53632076	53632100	0.244966
chr7	53632101	53632125	0.236395
chr7	53632126	53632150	0.277866
chr7	53632151	53632175	0.294178
chr7	53632176	53632200	0.31132
chr7	53632201	53632225	0.270126
chr7	53632226	53632250	0.229208
chr7	53632251	53632275	0.237502
chr7	53632276	53632300	0.27842
chr7	53632301	53632325	0.303026
chr7	53632326	53632350	0.270126
chr7	53632351	53632375	0.237226
chr7	53632376	53632400	0.270126
chr7	53632401	53632425	0.228931
chr7	53632426	53632450	0.25326
chr7	53632451	53632475	0.286437
chr7	53632476	53632500	0.319338
chr7	53632501	53632525	0.261278
chr7	53632526	53632550	0.252983
chr7	53632551	53632575	0.31049
chr7	53632576	53632600	0.301918
chr7	53632601	53632625	0.293624
chr7	53632626	53632650	0.309936
chr7	53632651	53632675	0.293901
chr7	53632676	53632700	0.252152
chr7	53632701	53632725	0.194369
chr7	53632726	53632750	0.177781
chr7	53632751	53632775	0.169763
chr7	53632776	53632800	0.0959454
chr7	53632801	53632825	0.10424
chr7	53632826	53632850	0.0464565
chr7	53632851	53632875	0.0464565
chr7	53632876	53632900	0.0381622
chr7	53632901	53632925	0.087928
chr7	53632926	53632950	0.112534
chr7	53632951	53632975	0.112534
chr7	53632976	53633000	0.112534
chr7	53633001	53633025	0.169763
chr7	53633026	53633050	0.194369
chr7	53633051	53633075	0.211512
chr7	53633076	53633100	0.236118
chr7	53633101	53633125	0.235287
chr7	53633126	53633150	0.177227
chr7	53633151	53633175	0.119721
chr7	53633176	53633200	0.119444
chr7	53633201	53633225	0.110595
chr7	53633226	53633250	0.0768643
chr7	53633251	53633275	0.0436871
chr7	53633276	53633300	0.0259907
chr7	53633301	53633325	-0.0312386
chr7	53633326	53633350	-0.0387021
chr7	53633351	53633375	-0.0129884
chr7	53633376	53633400	0.0287601
chr7	53633401	53633425	0.0381622
chr7	53633426	53633450	0.0467334
chr7	53633451	53633475	0.038993
chr7	53633476	53633500	0.0478412
chr7	53633501	53633525	0.0647067
chr7	53633526	53633550	0.0967762
chr7	53633551	53633575	0.0970531
chr7	53633576	53633600	0.104794
chr7	53633601	53633625	0.0799106
chr7	53633626	53633650	0.0882049
chr7	53633651	53633675	0.113365
chr7	53633676	53633700	0.137971
chr7	53633701	53633725	0.154282
chr7	53633726	53633750	0.162577
chr7	53633751	53633775	0.179996
chr7	53633776	53633800	0.187737
chr7	53633801	53633825	0.146819
chr7	53633826	53633850	0.15539
chr7	53633851	53633875	0.171148
chr7	53633876	53633900	0.163408
chr7	53633901	53633925	0.130784
chr7	53633926	53633950	0.0901435
chr7	53633951	53633975	0.0984378
chr7	53633976	53634000	0.073001
chr7	53634001	53634025	0.0735549
chr7	53634026	53634050	0.122767
chr7	53634051	53634075	0.13023
chr7	53634076	53634100	0.13023
chr7	53634101	53634125	0.0964992
chr7	53634126	53634150	0.13714
chr7	53634151	53634175	0.152898
chr7	53634176	53634200	0.119721
chr7	53634201	53634225	0.136032
chr7	53634226	53634250	0.110595
chr7	53634251	53634275	0.118613
chr7	53634276	53634300	0.126907
chr7	53634301	53634325	0.0937298
chr7	53634326	53634350	0.11889
chr7	53634351	53634375	0.102301
chr7	53634376	53634400	0.127461
chr7	53634401	53634425	0.14488
chr7	53634426	53634450	0.161469
chr7	53634451	53634475	0.186352
chr7	53634476	53634500	0.178058
chr7	53634501	53634525	0.194646
chr7	53634526	53634550	0.227546
chr7	53634551	53634575	0.20294
chr7	53634576	53634600	0.1952
chr7	53634601	53634625	0.186906
chr7	53634626	53634650	0.210681
chr7	53634651	53634675	0.161469
chr7	53634676	53634700	0.136863
chr7	53634701	53634725	0.103686
chr7	53634726	53634750	0.103409
chr7	53634751	53634775	0.0624912
chr7	53634776	53634800	0.103132
chr7	53634801	53634825	0.119997
chr7	53634826	53634850	0.0713394
chr7	53634851	53634875	0.0467334
chr7	53634876	53634900	0.0630451
chr7	53634901	53634925	0.113088
chr7	53634926	53634950	0.154559
chr7	53634951	53634975	0.0978839
chr7	53634976	53635000	0.122767
chr7	53635001	53635025	0.123044
chr7	53635026	53635050	0.147096
chr7	53635051	53635075	0.170871
chr7	53635076	53635100	0.163408

track type=wiggle_0 name="Six1_MT" description="Six1_MT_RPM-input"
#bedGraph section chr7:53606401-53632000
chr7	53606401	53606425	0.0994671
chr7	53606426	53606450	0.115655
chr7	53606451	53606475	0.123212
chr7	53606476	53606500	0.123212
chr7	53606501	53606525	0.114734
chr7	53606526	53606550	0.130155
chr7	53606551	53606575	0.122138
chr7	53606576	53606600	0.0983926
chr7	53606601	53606625	0.106256
chr7	53606626	53606650	0.138019
chr7	53606651	53606675	0.10641
chr7	53606676	53606700	0.0673977
chr7	53606701	53606725	0.051977
chr7	53606726	53606750	0.0686257
chr7	53606751	53606775	0.0612223
chr7	53606776	53606800	0.0299204
chr7	53606801	53606825	0.0299204
chr7	53606826	53606850	0.0303809
chr7	53606851	53606875	-0.0166487
chr7	53606876	53606900	-0.0243591
chr7	53606901	53606925	-0.00832437
chr7	53606926	53606950	-0.0161882
chr7	53606951	53606975	-0.0242056
chr7	53606976	53607000	-0.0163417
chr7	53607001	53607025	-0.000614014
chr7	53607026	53607050	-0.0166487
chr7	53607051	53607075	-0.00107452
chr7	53607076	53607100	-0.00122803
chr7	53607101	53607125	-0.00184204
chr7	53607126	53607150	-0.0101664
chr7	53607151	53607175	-0.0104734
chr7	53607176	53607200	-0.0266616
chr7	53607201	53607225	-0.0191048
chr7	53607226	53607250	-0.0107804
chr7	53607251	53607275	-0.0112409
chr7	53607276	53607300	-0.0113944
chr7	53607301	53607325	0.0118901
chr7	53607326	53607350	-0.0117014
chr7	53607351	53607375	-0.00337708
chr7	53607376	53607400	0.0125042
chr7	53607401	53607425	0.052284
chr7	53607426	53607450	0.00448678
chr7	53607451	53607475	-0.0201793
chr7	53607476	53607500	-0.0278897
chr7	53607501	53607525	-0.0356
chr7	53607526	53607550	-0.0826297
chr7	53607551	53607575	-0.0430034
chr7	53607576	53607600	-0.0594986
chr7	53607601	53607625	-0.0755334
chr7	53607626	53607650	-0.0362141
chr7	53607651	53607675	0.00371927
chr7	53607676	53607700	0.051977
chr7	53607701	53607725	0.0838929
chr7	53607726	53607750	0.0838929
chr7	53607751	53607775	0.123059
chr7	53607776	53607800	0.139093
chr7	53607801	53607825	0.163299
chr7	53607826	53607850	0.163606
chr7	53607851	53607875	0.108866
chr7	53607876	53607900	0.0929848
chr7	53607901	53607925	0.0615294
chr7	53607926	53607950	0.0459551
chr7	53607951	53607975	0.0539725
chr7	53607976	53608000	0.0305344
chr7	53608001	53608025	0.00648233
chr7	53608026	53608050	0.0144997
chr7	53608051	53608075	0.0144997
chr7	53608076	53608100	0.00617532
chr7	53608101	53608125	0.0294599
chr7	53608126	53608150	0.0606083
chr7	53608151	53608175	0.0599943
chr7	53608176	53608200	0.0677047
chr7	53608201	53608225	0.0837394
chr7	53608226	53608250	0.123212
chr7	53608251	53608275	0.0914498
chr7	53608276	53608300	0.130923
chr7	53608301	53608325	0.130462
chr7	53608326	53608350	0.185663
chr7	53608351	53608375	0.146036
chr7	53608376	53608400	0.169628
chr7	53608401	53608425	0.224828
chr7	53608426	53608450	0.271398
chr7	53608451	53608475	0.310717
chr7	53608476	53608500	0.413101
chr7	53608501	53608525	0.499757
chr7	53608526	53608550	0.649784
chr7	53608551	53608575	0.744304
chr7	53608576	53608600	0.854551
chr7	53608601	53608625	1.00381
chr7	53608626	53608650	1.02679
chr7	53608651	53608675	1.21598
chr7	53608676	53608700	1.33379
chr7	53608701	53608725	1.38036
chr7	53608726	53608750	1.40333
chr7	53608751	53608775	1.32439
chr7	53608776	53608800	1.29324
chr7	53608801	53608825	1.21445
chr7	53608826	53608850	1.04206
chr7	53608851	53608875	0.924098
chr7	53608876	53608900	0.727502
chr7	53608901	53608925	0.538769
chr7	53608926	53608950	0.381952
chr7	53608951	53608975	0.232692
chr7	53608976	53609000	0.177338
chr7	53609001	53609025	0.0666302
chr7	53609026	53609050	0.0431921
chr7	53609051	53609075	0.0825114
chr7	53609076	53609100	0.106563
chr7	53609101	53609125	0.075108
chr7	53609126	53609150	0.0834324
chr7	53609151	53609175	0.0673977
chr7	53609176	53609200	0.0835859
chr7	53609201	53609225	0.0681652
chr7	53609226	53609250	0.123826
chr7	53609251	53609275	0.108099
chr7	53609276	53609300	0.0920638
chr7	53609301	53609325	0.0680117
chr7	53609326	53609350	0.0758756
chr7	53609351	53609375	0.114888
chr7	53609376	53609400	0.10641
chr7	53609401	53609425	0.0983926
chr7	53609426	53609450	0.122138
chr7	53609451	53609475	0.0983926
chr7	53609476	53609500	0.0902217
chr7	53609501	53609525	0.0985461
chr7	53609526	53609550	0.122598
chr7	53609551	53609575	0.106717
chr7	53609576	53609600	0.0434991
chr7	53609601	53609625	0.0598408
chr7	53609626	53609650	0.0916033
chr7	53609651	53609675	0.0758756
chr7	53609676	53609700	0.0760291
chr7	53609701	53609725	0.0920638
chr7	53609726	53609750	0.0917568
chr7	53609751	53609775	0.0761826
chr7	53609776	53609800	0.0843534
chr7	53609801	53609825	0.100235
chr7	53609826	53609850	0.100542
chr7	53609851	53609875	0.0766431
chr7	53609876	53609900	0.0609154
chr7	53609901	53609925	0.0293064
chr7	53609926	53609950	0.021289
chr7	53609951	53609975	-0.0103199
chr7	53609976	53610000	-0.0104734
chr7	53610001	53610025	-0.0262011
chr7	53610026	53610050	-0.0103199
chr7	53610051	53610075	-0.0107804
chr7	53610076	53610100	-0.0187978
chr7	53610101	53610125	0.00494729
chr7	53610126	53610150	0.0128112
chr7	53610151	53610175	0.0129647
chr7	53610176	53610200	0.0442666
chr7	53610201	53610225	0.0362492
chr7	53610226	53610250	-0.00353058
chr7	53610251	53610275	-0.00353058
chr7	53610276	53610300	-0.0269687
chr7	53610301	53610325	-0.0266616
chr7	53610326	53610350	-0.0505603
chr7	53610351	53610375	-0.0348325
chr7	53610376	53610400	-0.0504067
chr7	53610401	53610425	-0.0741518
chr7	53610426	53610450	-0.0582706
chr7	53610451	53610475	-0.00276305
chr7	53610476	53610500	-0.00291657
chr7	53610501	53610525	0.0128112
chr7	53610526	53610550	0.00479379
chr7	53610551	53610575	0.0046403
chr7	53610576	53610600	-0.0112409
chr7	53610601	53610625	0.0046403
chr7	53610626	53610650	-0.00337708
chr7	53610651	53610675	0.020368
chr7	53610676	53610700	-0.00337708
chr7	53610701	53610725	-0.0268151
chr7	53610726	53610750	-0.0107804
chr7	53610751	53610775	0.00525431
chr7	53610776	53610800	0.0134252
chr7	53610801	53610825	0.0293064
chr7	53610826	53610850	0.0293064
chr7	53610851	53610875	0.0296134
chr7	53610876	53610900	0.0217495
chr7	53610901	53610925	0.0217495
chr7	53610926	53610950	0.0377843
chr7	53610951	53610975	0.021903
chr7	53610976	53611000	0.0297669
chr7	53611001	53611025	0.0376308
chr7	53611026	53611050	0.0377843
chr7	53611051	53611075	0.0536655
chr7	53611076	53611100	0.0376308
chr7	53611101	53611125	0.0140392
chr7	53611126	53611150	0.0140392
chr7	53611151	53611175	0.0217495
chr7	53611176	53611200	0.0376308
chr7	53611201	53611225	0.0294599
chr7	53611226	53611250	-0.034372
chr7	53611251	53611275	-0.0345255
chr7	53611276	53611300	-0.066288
chr7	53611301	53611325	-0.0192583
chr7	53611326	53611350	-0.0194118
chr7	53611351	53611375	-0.0431569
chr7	53611376	53611400	-0.0832437
chr7	53611401	53611425	-0.0835507
chr7	53611426	53611450	-0.0912611
chr7	53611451	53611475	-0.0593451
chr7	53611476	53611500	-0.067209
chr7	53611501	53611525	-0.067209
chr7	53611526	53611550	-0.0985109
chr7	53611551	53611575	-0.0909541
chr7	53611576	53611600	-0.0750729
chr7	53611601	53611625	-0.0508672
chr7	53611626	53611650	-0.0426964
chr7	53611651	53611675	-0.0430034
chr7	53611676	53611700	-0.0189513
chr7	53611701	53611725	-0.0266616
chr7	53611726	53611750	-0.0425429
chr7	53611751	53611775	-0.0581171
chr7	53611776	53611800	-0.0497927
chr7	53611801	53611825	-0.0103199
chr7	53611826	53611850	-0.00230256
chr7	53611851	53611875	-0.0100129
chr7	53611876	53611900	-0.0100129
chr7	53611901	53611925	-0.0103199
chr7	53611926	53611950	0.0132717
chr7	53611951	53611975	0.0687792
chr7	53611976	53612000	0.0686257
chr7	53612001	53612025	0.0368633
chr7	53612026	53612050	-0.0186443
chr7	53612051	53612075	-0.0505603
chr7	53612076	53612100	-0.0505603
chr7	53612101	53612125	-0.034372
chr7	53612126	53612150	-0.034065
chr7	53612151	53612175	-0.0576566
chr7	53612176	53612200	-0.0812482
chr7	53612201	53612225	-0.0576566
chr7	53612226	53612250	-0.0181838
chr7	53612251	53612275	-0.0180303
chr7	53612276	53612300	-0.00199554
chr7	53612301	53612325	-0.034372
chr7	53612326	53612350	-0.0265082
chr7	53612351	53612375	-0.0109339
chr7	53612376	53612400	-0.0109339
chr7	53612401	53612425	-0.0110874
chr7	53612426	53612450	-0.0428499
chr7	53612451	53612475	-0.0664415
chr7	53612476	53612500	-0.0505603
chr7	53612501	53612525	-0.034679
chr7	53612526	53612550	0.0134252
chr7	53612551	53612575	0.0214425
chr7	53612576	53612600	-0.0101664
chr7	53612601	53612625	0.00571481
chr7	53612626	53612650	0.021596
chr7	53612651	53612675	0.0377843
chr7	53612676	53612700	0.0297669
chr7	53612701	53612725	0.00571481
chr7	53612726	53612750	-0.00199554
chr7	53612751	53612775	-0.0576566
chr7	53612776	53612800	-0.0975899
chr7	53612801	53612825	-0.0578101
chr7	53612826	53612850	-0.0656739
chr7	53612851	53612875	-0.089419
chr7	53612876	53612900	-0.0814017
chr7	53612901	53612925	-0.0653669
chr7	53612926	53612950	-0.0098594
chr7	53612951	53612975	-0.0101664
chr7	53612976	53613000	0.0135787
chr7	53613001	53613025	0.0612223
chr7	53613026	53613050	0.0453411
chr7	53613051	53613075	0.0609154
chr7	53613076	53613100	0.0769501
chr7	53613101	53613125	0.0769501
chr7	53613126	53613150	0.0687792
chr7	53613151	53613175	0.0214425
chr7	53613176	53613200	0.053512
chr7	53613201	53613225	0.0374773
chr7	53613226	53613250	0.0137322
chr7	53613251	53613275	0.0137322
chr7	53613276	53613300	0.0140392
chr7	53613301	53613325	-0.00184204
chr7	53613326	53613350	-0.00199554
chr7	53613351	53613375	0.00632883
chr7	53613376	53613400	0.0143462
chr7	53613401	53613425	-0.0095524
chr7	53613426	53613450	-0.00138152
chr7	53613451	53613475	0.0143462
chr7	53613476	53613500	0.0222101
chr7	53613501	53613525	0.00617532
chr7	53613526	53613550	0.0217495
chr7	53613551	53613575	0.0374773
chr7	53613576	53613600	0.0293064
chr7	53613601	53613625	0.0370167
chr7	53613626	53613650	0.0448806
chr7	53613651	53613675	0.0291529
chr7	53613676	53613700	0.021289
chr7	53613701	53613725	0.00540781
chr7	53613726	53613750	0.0134252
chr7	53613751	53613775	0.0368633
chr7	53613776	53613800	-0.00260955
chr7	53613801	53613825	0.0291529
chr7	53613826	53613850	0.0134252
chr7	53613851	53613875	0.0293064
chr7	53613876	53613900	0.0129647
chr7	53613901	53613925	0.0289994
chr7	53613926	53613950	0.0128112
chr7	53613951	53613975	0.0208285
chr7	53613976	53614000	0.0134252
chr7	53614001	53614025	0.0291529
chr7	53614026	53614050	0.0450341
chr7	53614051	53614075	0.0609154
chr7	53614076	53614100	0.0293064
chr7	53614101	53614125	0.0693932
chr7	53614126	53614150	0.0771036
chr7	53614151	53614175	0.0935988
chr7	53614176	53614200	0.0616829
chr7	53614201	53614225	0.053819
chr7	53614226	53614250	0.0300739
chr7	53614251	53614275	0.0141927
chr7	53614276	53614300	0.0299204
chr7	53614301	53614325	0.0217495
chr7	53614326	53614350	-0.0180303
chr7	53614351	53614375	-0.0178768
chr7	53614376	53614400	-0.00245605
chr7	53614401	53614425	0.00540781
chr7	53614426	53614450	-0.00260955
chr7	53614451	53614475	0.0132717
chr7	53614476	53614500	-0.00245605
chr7	53614501	53614525	0.0134252
chr7	53614526	53614550	0.0294599
chr7	53614551	53614575	0.0612223
chr7	53614576	53614600	0.0374773
chr7	53614601	53614625	0.0294599
chr7	53614626	53614650	0.0217495
chr7	53614651	53614675	0.021596
chr7	53614676	53614700	0.0373238
chr7	53614701	53614725	0.0294599
chr7	53614726	53614750	-0.0260476
chr7	53614751	53614775	-0.0260476
chr7	53614776	53614800	-0.0420824
chr7	53614801	53614825	-0.0500997
chr7	53614826	53614850	-0.0815552
chr7	53614851	53614875	-0.0578101
chr7	53614876	53614900	-0.0499462
chr7	53614901	53614925	-0.0579636
chr7	53614926	53614950	-0.0500997
chr7	53614951	53614975	-0.034065
chr7	53614976	53615000	-0.034065
chr7	53615001	53615025	-0.0180303
chr7	53615026	53615050	-0.0101664
chr7	53615051	53615075	0.0137322
chr7	53615076	53615100	-0.00199554
chr7	53615101	53615125	-0.0255871
chr7	53615126	53615150	-0.0175698
chr7	53615151	53615175	-0.0174163
chr7	53615176	53615200	-0.0252801
chr7	53615201	53615225	-0.033144
chr7	53615226	53615250	-0.0491787
chr7	53615251	53615275	-0.0413148
chr7	53615276	53615300	-0.0494857
chr7	53615301	53615325	-0.0494857
chr7	53615326	53615350	-0.0413148
chr7	53615351	53615375	-0.0413148
chr7	53615376	53615400	-0.0178768
chr7	53615401	53615425	-0.0260476
chr7	53615426	53615450	-0.0181838
chr7	53615451	53615475	-0.00199554
chr7	53615476	53615500	0.0140392
chr7	53615501	53615525	0.0456481
chr7	53615526	53615550	0.0453411
chr7	53615551	53615575	0.0453411
chr7	53615576	53615600	0.0533585
chr7	53615601	53615625	0.0374773
chr7	53615626	53615650	0.0217495
chr7	53615651	53615675	0.0689327
chr7	53615676	53615700	0.0448806
chr7	53615701	53615725	0.0451876
chr7	53615726	53615750	0.00540781
chr7	53615751	53615775	0.00556131
chr7	53615776	53615800	0.0291529
chr7	53615801	53615825	-0.0106269
chr7	53615826	53615850	0.0447271
chr7	53615851	53615875	0.0524375
chr7	53615876	53615900	0.0051008
chr7	53615901	53615925	0.0132717
chr7	53615926	53615950	0.00540781
chr7	53615951	53615975	0.0137322
chr7	53615976	53616000	-0.00214905
chr7	53616001	53616025	-0.00214905
chr7	53616026	53616050	-0.00199554
chr7	53616051	53616075	-0.0652134
chr7	53616076	53616100	-0.0491787
chr7	53616101	53616125	-0.0491787
chr7	53616126	53616150	-0.0098594
chr7	53616151	53616175	-0.0260476
chr7	53616176	53616200	-0.0266616
chr7	53616201	53616225	-0.0106269
chr7	53616226	53616250	-0.0184908
chr7	53616251	53616275	-0.0184908
chr7	53616276	53616300	-0.0103199
chr7	53616301	53616325	-0.0183373
chr7	53616326	53616350	0.00556131
chr7	53616351	53616375	-0.0258941
chr7	53616376	53616400	-0.0098594
chr7	53616401	53616425	-0.0095524
chr7	53616426	53616450	-0.0494857
chr7	53616451	53616475	-0.0414684
chr7	53616476	53616500	-0.0413148
chr7	53616501	53616525	-0.0493322
chr7	53616526	53616550	-0.0332975
chr7	53616551	53616575	-0.0332975
chr7	53616576	53616600	-0.0254336
chr7	53616601	53616625	-0.033144
chr7	53616626	53616650	-0.00939889
chr7	53616651	53616675	0.0303809
chr7	53616676	53616700	0.0222101
chr7	53616701	53616725	0.0539725
chr7	53616726	53616750	0.0619899
chr7	53616751	53616775	0.0619899
chr7	53616776	53616800	0.0697002
chr7	53616801	53616825	0.053819
chr7	53616826	53616850	0.0376308
chr7	53616851	53616875	0.021903
chr7	53616876	53616900	0.0377843
chr7	53616901	53616925	0.0379378
chr7	53616926	53616950	0.0456481
chr7	53616951	53616975	0.0533585
chr7	53616976	53617000	0.0530515
chr7	53617001	53617025	0.0609154
chr7	53617026	53617050	0.052898
chr7	53617051	53617075	0.0926778
chr7	53617076	53617100	0.108406
chr7	53617101	53617125	0.0999276
chr7	53617126	53617150	0.123366
chr7	53617151	53617175	0.107485
chr7	53617176	53617200	0.115348
chr7	53617201	53617225	0.115502
chr7	53617226	53617250	0.0758756
chr7	53617251	53617275	0.0917568
chr7	53617276	53617300	0.0680117
chr7	53617301	53617325	0.051977
chr7	53617326	53617350	0.00479379
chr7	53617351	53617375	-0.00307007
chr7	53617376	53617400	-0.0106269
chr7	53617401	53617425	-0.0106269
chr7	53617426	53617450	-0.0504067
chr7	53617451	53617475	-0.0588846
chr7	53617476	53617500	-0.0510208
chr7	53617501	53617525	-0.0752264
chr7	53617526	53617550	-0.0511743
chr7	53617551	53617575	-0.0195653
chr7	53617576	53617600	-0.0354465
chr7	53617601	53617625	-0.0437709
chr7	53617626	53617650	-0.0598056
chr7	53617651	53617675	-0.0197188
chr7	53617676	53617700	-0.0112409
chr7	53617701	53617725	-0.00337708
chr7	53617726	53617750	-0.0189513
chr7	53617751	53617775	-0.0268151
chr7	53617776	53617800	-0.0109339
chr7	53617801	53617825	-0.0187978
chr7	53617826	53617850	-0.0345255
chr7	53617851	53617875	-0.034372
chr7	53617876	53617900	-0.0584241
chr7	53617901	53617925	-0.0423894
chr7	53617926	53617950	-0.0581171
chr7	53617951	53617975	-0.0109339
chr7	53617976	53618000	-0.0426964
chr7	53618001	53618025	-0.0266616
chr7	53618026	53618050	-0.0265082
chr7	53618051	53618075	-0.034372
chr7	53618076	53618100	0.0132717
chr7	53618101	53618125	0.0211355
chr7	53618126	53618150	0.052591
chr7	53618151	53618175	0.0524375
chr7	53618176	53618200	0.0527445
chr7	53618201	53618225	0.0686257
chr7	53618226	53618250	0.052898
chr7	53618251	53618275	0.0604548
chr7	53618276	53618300	0.0841999
chr7	53618301	53618325	0.0761826
chr7	53618326	53618350	0.0603013
chr7	53618351	53618375	0.0208285
chr7	53618376	53618400	-0.00291657
chr7	53618401	53618425	-0.0109339
chr7	53618426	53618450	-0.0348325
chr7	53618451	53618475	-0.0428499
chr7	53618476	53618500	-0.0502532
chr7	53618501	53618525	-0.0900331
chr7	53618526	53618550	-0.114085
chr7	53618551	53618575	-0.113932
chr7	53618576	53618600	-0.121796
chr7	53618601	53618625	-0.106068
chr7	53618626	53618650	-0.0977434
chr7	53618651	53618675	-0.0738448
chr7	53618676	53618700	-0.065981
chr7	53618701	53618725	-0.0582706
chr7	53618726	53618750	-0.0342185
chr7	53618751	53618775	-0.00230256
chr7	53618776	53618800	0.0214425
chr7	53618801	53618825	0.0690862
chr7	53618826	53618850	0.0849674
chr7	53618851	53618875	0.0690862
chr7	53618876	53618900	0.0772571
chr7	53618901	53618925	0.0849674
chr7	53618926	53618950	0.0690862
chr7	53618951	53618975	0.0610688
chr7	53618976	53619000	0.0454946
chr7	53619001	53619025	0.021903
chr7	53619026	53619050	-0.0097059
chr7	53619051	53619075	-0.0416219
chr7	53619076	53619100	-0.0497927
chr7	53619101	53619125	-0.034065
chr7	53619126	53619150	-0.0575031
chr7	53619151	53619175	-0.0653669
chr7	53619176	53619200	-0.0810947
chr7	53619201	53619225	-0.0733843
chr7	53619226	53619250	-0.0655204
chr7	53619251	53619275	-0.0497927
chr7	53619276	53619300	-0.0257406
chr7	53619301	53619325	-0.0097059
chr7	53619326	53619350	-0.0254336
chr7	53619351	53619375	-0.0175698
chr7	53619376	53619400	0.00632883
chr7	53619401	53619425	0.0223636
chr7	53619426	53619450	0.0146532
chr7	53619451	53619475	-0.00122803
chr7	53619476	53619500	-0.00107452
chr7	53619501	53619525	-0.00107452
chr7	53619526	53619550	-0.0251266
chr7	53619551	53619575	-0.00168854
chr7	53619576	53619600	0.0140392
chr7	53619601	53619625	0.053512
chr7	53619626	53619650	0.0771036
chr7	53619651	53619675	0.100542
chr7	53619676	53619700	0.124133
chr7	53619701	53619725	0.124133
chr7	53619726	53619750	0.131997
chr7	53619751	53619775	0.171777
chr7	53619776	53619800	0.156203
chr7	53619801	53619825	0.156203
chr7	53619826	53619850	0.148185
chr7	53619851	53619875	0.132458
chr7	53619876	53619900	0.0929848
chr7	53619901	53619925	0.0931383
chr7	53619926	53619950	0.0926778
chr7	53619951	53619975	0.116116
chr7	53619976	53620000	0.100235
chr7	53620001	53620025	0.0845069
chr7	53620026	53620050	0.0684722
chr7	53620051	53620075	0.0286924
chr7	53620076	53620100	0.00448678
chr7	53620101	53620125	0.051977
chr7	53620126	53620150	0.0442666
chr7	53620151	53620175	0.0837394
chr7	53620176	53620200	0.0524375
chr7	53620201	53620225	0.0445736
chr7	53620226	53620250	0.0442666
chr7	53620251	53620275	0.0761826
chr7	53620276	53620300	0.0925243
chr7	53620301	53620325	0.100235
chr7	53620326	53620350	0.052591
chr7	53620351	53620375	0.0841999
chr7	53620376	53620400	0.0291529
chr7	53620401	53620425	0.0370167
chr7	53620426	53620450	0.0527445
chr7	53620451	53620475	0.0289994
chr7	53620476	53620500	0.00494729
chr7	53620501	53620525	0.0444201
chr7	53620526	53620550	0.0527445
chr7	53620551	53620575	0.0767966
chr7	53620576	53620600	0.0291529
chr7	53620601	53620625	0.0291529
chr7	53620626	53620650	0.0370167
chr7	53620651	53620675	0.0211355
chr7	53620676	53620700	0.0764896
chr7	53620701	53620725	0.0925243
chr7	53620726	53620750	0.0368633
chr7	53620751	53620775	0.0208285
chr7	53620776	53620800	0.0128112
chr7	53620801	53620825	0.0364027
chr7	53620826	53620850	0.00402628
chr7	53620851	53620875	-0.0357535
chr7	53620876	53620900	-0.0673625
chr7	53620901	53620925	-0.0911076
chr7	53620926	53620950	-0.107142
chr7	53620951	53620975	-0.0673625
chr7	53620976	53621000	-0.0436174
chr7	53621001	53621025	-0.035907
chr7	53621026	53621050	-0.0197188
chr7	53621051	53621075	0.0128112
chr7	53621076	53621100	0.0288459
chr7	53621101	53621125	0.0606083
chr7	53621126	53621150	0.0367098
chr7	53621151	53621175	0.0447271
chr7	53621176	53621200	0.00494729
chr7	53621201	53621225	-0.00276305
chr7	53621226	53621250	-0.0183373
chr7	53621251	53621275	-0.0107804
chr7	53621276	53621300	-0.0110874
chr7	53621301	53621325	-0.0511743
chr7	53621326	53621350	-0.0593451
chr7	53621351	53621375	-0.0434639
chr7	53621376	53621400	-0.0360606
chr7	53621401	53621425	0.0117366
chr7	53621426	53621450	0.00371927
chr7	53621451	53621475	0.019447
chr7	53621476	53621500	-0.00429809
chr7	53621501	53621525	0.0117366
chr7	53621526	53621550	0.0673977
chr7	53621551	53621575	0.0835859
chr7	53621576	53621600	0.0518235
chr7	53621601	53621625	0.0444201
chr7	53621626	53621650	0.00494729
chr7	53621651	53621675	0.0208285
chr7	53621676	53621700	0.0288459
chr7	53621701	53621725	0.0448806
chr7	53621726	53621750	0.0371703
chr7	53621751	53621775	0.0214425
chr7	53621776	53621800	-0.0101664
chr7	53621801	53621825	0.0297669
chr7	53621826	53621850	0.0140392
chr7	53621851	53621875	0.0297669
chr7	53621876	53621900	0.0299204
chr7	53621901	53621925	0.00617532
chr7	53621926	53621950	0.00617532
chr7	53621951	53621975	0.021903
chr7	53621976	53622000	0.00617532
chr7	53622001	53622025	0.0220565
chr7	53622026	53622050	0.0140392
chr7	53622051	53622075	0.00602182
chr7	53622076	53622100	-0.0177233
chr7	53622101	53622125	-0.0258941
chr7	53622126	53622150	-0.0177233
chr7	53622151	53622175	-0.00199554
chr7	53622176	53622200	-0.0100129
chr7	53622201	53622225	0.0296134
chr7	53622226	53622250	0.0296134
chr7	53622251	53622275	0.00586832
chr7	53622276	53622300	0.0217495
chr7	53622301	53622325	0.0294599
chr7	53622326	53622350	0.0294599
chr7	53622351	53622375	0.0134252
chr7	53622376	53622400	-0.0103199
chr7	53622401	53622425	-0.0181838
chr7	53622426	53622450	-0.0101664
chr7	53622451	53622475	-0.00245605
chr7	53622476	53622500	0.00556131
chr7	53622501	53622525	-0.00230256
chr7	53622526	53622550	-0.0180303
chr7	53622551	53622575	-0.0180303
chr7	53622576	53622600	-0.0260476
chr7	53622601	53622625	-0.0258941
chr7	53622626	53622650	-0.0496392
chr7	53622651	53622675	-0.0656739
chr7	53622676	53622700	-0.065981
chr7	53622701	53622725	-0.0581171
chr7	53622726	53622750	-0.0266616
chr7	53622751	53622775	-0.00276305
chr7	53622776	53622800	0.0448806
chr7	53622801	53622825	0.0447271
chr7	53622826	53622850	0.0447271
chr7	53622851	53622875	0.0367098
chr7	53622876	53622900	0.0448806
chr7	53622901	53622925	0.0211355
chr7	53622926	53622950	0.052898
chr7	53622951	53622975	0.0134252
chr7	53622976	53623000	-0.00245605
chr7	53623001	53623025	-0.0419289
chr7	53623026	53623050	-0.0417754
chr7	53623051	53623075	-0.0656739
chr7	53623076	53623100	-0.0420824
chr7	53623101	53623125	-0.0423894
chr7	53623126	53623150	-0.0265082
chr7	53623151	53623175	-0.0423894
chr7	53623176	53623200	0.0051008
chr7	53623201	53623225	0.0288459
chr7	53623226	53623250	0.052284
chr7	53623251	53623275	0.0362492
chr7	53623276	53623300	0.0521305
chr7	53623301	53623325	0.0524375
chr7	53623326	53623350	0.0286924
chr7	53623351	53623375	0.0129647
chr7	53623376	53623400	0.00494729
chr7	53623401	53623425	-0.0584241
chr7	53623426	53623450	-0.0820157
chr7	53623451	53623475	-0.0895725
chr7	53623476	53623500	-0.0497927
chr7	53623501	53623525	-0.0658275
chr7	53623526	53623550	-0.0741518
chr7	53623551	53623575	-0.066595
chr7	53623576	53623600	-0.034986
chr7	53623601	53623625	-0.0510208
chr7	53623626	53623650	-0.0191048
chr7	53623651	53623675	0.0282319
chr7	53623676	53623700	0.051977
chr7	53623701	53623725	0.0362492
chr7	53623726	53623750	0.0603013
chr7	53623751	53623775	0.0925243
chr7	53623776	53623800	0.0848139
chr7	53623801	53623825	0.0849674
chr7	53623826	53623850	0.116576
chr7	53623851	53623875	0.100542
chr7	53623876	53623900	0.0846604
chr7	53623901	53623925	0.0687792
chr7	53623926	53623950	0.0766431
chr7	53623951	53623975	0.0764896
chr7	53623976	53624000	0.100235
chr7	53624001	53624025	0.0686257
chr7	53624026	53624050	0.0922173
chr7	53624051	53624075	0.0609154
chr7	53624076	53624100	0.0607618
chr7	53624101	53624125	0.0371703
chr7	53624126	53624150	-0.00276305
chr7	53624151	53624175	0.0051008
chr7	53624176	53624200	-0.00307007
chr7	53624201	53624225	-0.0426964
chr7	53624226	53624250	-0.034679
chr7	53624251	53624275	-0.0585776
chr7	53624276	53624300	-0.0508672
chr7	53624301	53624325	-0.0588846
chr7	53624326	53624350	-0.035293
chr7	53624351	53624375	-0.0433104
chr7	53624376	53624400	-0.0830902
chr7	53624401	53624425	-0.0909541
chr7	53624426	53624450	-0.106835
chr7	53624451	53624475	-0.130734
chr7	53624476	53624500	-0.138444
chr7	53624501	53624525	-0.154632
chr7	53624526	53624550	-0.138751
chr7	53624551	53624575	-0.154632
chr7	53624576	53624600	-0.122563
chr7	53624601	53624625	-0.0986644
chr7	53624626	53624650	-0.0904936
chr7	53624651	53624675	-0.066902
chr7	53624676	53624700	-0.0507137
chr7	53624701	53624725	-0.0426964
chr7	53624726	53624750	-0.0425429
chr7	53624751	53624775	-0.0109339
chr7	53624776	53624800	-0.0189513
chr7	53624801	53624825	-0.0110874
chr7	53624826	53624850	-0.00307007
chr7	53624851	53624875	0.00479379
chr7	53624876	53624900	0.00494729
chr7	53624901	53624925	0.0285389
chr7	53624926	53624950	0.0444201
chr7	53624951	53624975	0.0368633
chr7	53624976	53625000	-0.0263546
chr7	53625001	53625025	-0.0101664
chr7	53625026	53625050	0.00556131
chr7	53625051	53625075	0.0451876
chr7	53625076	53625100	0.0530515
chr7	53625101	53625125	0.0769501
chr7	53625126	53625150	0.0609154
chr7	53625151	53625175	0.0530515
chr7	53625176	53625200	0.0687792
chr7	53625201	53625225	0.0841999
chr7	53625226	53625250	0.0840464
chr7	53625251	53625275	0.0205215
chr7	53625276	53625300	-0.0510208
chr7	53625301	53625325	-0.0670555
chr7	53625326	53625350	-0.0832437
chr7	53625351	53625375	-0.0670555
chr7	53625376	53625400	-0.0591916
chr7	53625401	53625425	-0.0510208
chr7	53625426	53625450	-0.034679
chr7	53625451	53625475	-0.0109339
chr7	53625476	53625500	0.020982
chr7	53625501	53625525	0.0288459
chr7	53625526	53625550	0.0367098
chr7	53625551	53625575	0.020982
chr7	53625576	53625600	0.0603013
chr7	53625601	53625625	0.0442666
chr7	53625626	53625650	0.0677047
chr7	53625651	53625675	0.075415
chr7	53625676	53625700	0.0835859
chr7	53625701	53625725	0.0912963
chr7	53625726	53625750	0.123059
chr7	53625751	53625775	0.131383
chr7	53625776	53625800	0.131537
chr7	53625801	53625825	0.100081
chr7	53625826	53625850	0.0923708
chr7	53625851	53625875	0.0767966
chr7	53625876	53625900	0.0689327
chr7	53625901	53625925	0.0692397
chr7	53625926	53625950	0.0612223
chr7	53625951	53625975	0.12444
chr7	53625976	53626000	0.132151
chr7	53626001	53626025	0.140168
chr7	53626026	53626050	0.132304
chr7	53626051	53626075	0.132458
chr7	53626076	53626100	0.0923708
chr7	53626101	53626125	0.0604548
chr7	53626126	53626150	0.0604548
chr7	53626151	53626175	0.108099
chr7	53626176	53626200	0.0211355
chr7	53626201	53626225	0.0291529
chr7	53626226	53626250	0.0214425
chr7	53626251	53626275	0.020982
chr7	53626276	53626300	0.0365563
chr7	53626301	53626325	0.0684722
chr7	53626326	53626350	0.100235
chr7	53626351	53626375	0.123366
chr7	53626376	53626400	0.130923
chr7	53626401	53626425	0.162532
chr7	53626426	53626450	0.162378
chr7	53626451	53626475	0.162071
chr7	53626476	53626500	0.232846
chr7	53626501	53626525	0.232232
chr7	53626526	53626550	0.366224
chr7	53626551	53626575	0.515791
chr7	53626576	53626600	0.602601
chr7	53626601	53626625	0.697121
chr7	53626626	53626650	0.713002
chr7	53626651	53626675	0.720559
chr7	53626676	53626700	0.743997
chr7	53626701	53626725	0.696967
chr7	53626726	53626750	0.697428
chr7	53626751	53626775	0.579316
chr7	53626776	53626800	0.389816
chr7	53626801	53626825	0.263687
chr7	53626826	53626850	0.137405
chr7	53626851	53626875	0.0897612
chr7	53626876	53626900	0.0347142
chr7	53626901	53626925	0.01914
chr7	53626926	53626950	-0.035907
chr7	53626951	53626975	-0.0513278
chr7	53626976	53627000	-0.0667485
chr7	53627001	53627025	-0.0423894
chr7	53627026	53627050	-0.0419289
chr7	53627051	53627075	-0.0413148
chr7	53627076	53627100	-0.0408543
chr7	53627101	53627125	-0.000921018
chr7	53627126	53627150	-0.0164952
chr7	53627151	53627175	0.0151137
chr7	53627176	53627200	0.0151137
chr7	53627201	53627225	0.0231311
chr7	53627226	53627250	0.0385518
chr7	53627251	53627275	0.0302274
chr7	53627276	53627300	0.0380913
chr7	53627301	53627325	0.0379378
chr7	53627326	53627350	0.0297669
chr7	53627351	53627375	0.0454946
chr7	53627376	53627400	0.021903
chr7	53627401	53627425	0.0530515
chr7	53627426	53627450	0.0370167
chr7	53627451	53627475	0.021289
chr7	53627476	53627500	0.0294599
chr7	53627501	53627525	0.0211355
chr7	53627526	53627550	0.0289994
chr7	53627551	53627575	0.020982
chr7	53627576	53627600	0.0131182
chr7	53627601	53627625	0.052591
chr7	53627626	53627650	0.021289
chr7	53627651	53627675	0.0370167
chr7	53627676	53627700	0.0368633
chr7	53627701	53627725	0.0447271
chr7	53627726	53627750	0.0448806
chr7	53627751	53627775	0.0368633
chr7	53627776	53627800	0.0364027
chr7	53627801	53627825	-0.00353058
chr7	53627826	53627850	-0.0277362
chr7	53627851	53627875	0.00371927
chr7	53627876	53627900	0.0117366
chr7	53627901	53627925	0.0117366
chr7	53627926	53627950	0.00371927
chr7	53627951	53627975	0.0274644
chr7	53627976	53628000	0.0434991
chr7	53628001	53628025	0.0277714
chr7	53628026	53628050	0.0439596
chr7	53628051	53628075	0.0359422
chr7	53628076	53628100	0.0125042
chr7	53628101	53628125	-0.00353058
chr7	53628126	53628150	0.00479379
chr7	53628151	53628175	0.0126577
chr7	53628176	53628200	0.00479379
chr7	53628201	53628225	-0.00353058
chr7	53628226	53628250	0.0442666
chr7	53628251	53628275	0.0681652
chr7	53628276	53628300	0.0763361
chr7	53628301	53628325	0.0841999
chr7	53628326	53628350	0.0606083
chr7	53628351	53628375	0.0444201
chr7	53628376	53628400	0.0447271
chr7	53628401	53628425	0.0286924
chr7	53628426	53628450	0.0288459
chr7	53628451	53628475	-0.00276305
chr7	53628476	53628500	0.00494729
chr7	53628501	53628525	0.0131182
chr7	53628526	53628550	-0.00307007
chr7	53628551	53628575	-0.00353058
chr7	53628576	53628600	-0.00322357
chr7	53628601	53628625	0.0282319
chr7	53628626	53628650	0.0601478
chr7	53628651	53628675	0.0364027
chr7	53628676	53628700	0.0603013
chr7	53628701	53628725	0.0763361
chr7	53628726	53628750	0.0524375
chr7	53628751	53628775	0.0766431
chr7	53628776	53628800	0.0928313
chr7	53628801	53628825	0.0767966
chr7	53628826	53628850	0.0293064
chr7	53628851	53628875	0.0135787
chr7	53628876	53628900	0.0296134
chr7	53628901	53628925	0.0294599
chr7	53628926	53628950	0.021289
chr7	53628951	53628975	0.00540781
chr7	53628976	53629000	-0.0345255
chr7	53629001	53629025	-0.0348325
chr7	53629026	53629050	-0.00291657
chr7	53629051	53629075	0.0208285
chr7	53629076	53629100	-0.00307007
chr7	53629101	53629125	0.0126577
chr7	53629126	53629150	-0.0191048
chr7	53629151	53629175	-0.00322357
chr7	53629176	53629200	0.020675
chr7	53629201	53629225	0.0527445
chr7	53629226	53629250	0.0610688
chr7	53629251	53629275	0.0451876
chr7	53629276	53629300	0.0454946
chr7	53629301	53629325	0.0692397
chr7	53629326	53629350	0.0690862
chr7	53629351	53629375	0.0772571
chr7	53629376	53629400	0.0294599
chr7	53629401	53629425	-0.00230256
chr7	53629426	53629450	0.0291529
chr7	53629451	53629475	0.0132717
chr7	53629476	53629500	0.0126577
chr7	53629501	53629525	0.0046403
chr7	53629526	53629550	-0.0274292
chr7	53629551	53629575	-0.0588846
chr7	53629576	53629600	-0.00368407
chr7	53629601	53629625	0.0439596
chr7	53629626	53629650	0.051977
chr7	53629651	53629675	0.00448678
chr7	53629676	53629700	0.020368
chr7	53629701	53629725	0.0129647
chr7	53629726	53629750	0.0128112
chr7	53629751	53629775	0.0289994
chr7	53629776	53629800	0.0604548
chr7	53629801	53629825	-0.00260955
chr7	53629826	53629850	-0.0265082
chr7	53629851	53629875	0.00525431
chr7	53629876	53629900	0.0289994
chr7	53629901	53629925	0.0289994
chr7	53629926	53629950	0.0211355
chr7	53629951	53629975	0.053205
chr7	53629976	53630000	0.0374773
chr7	53630001	53630025	0.0374773
chr7	53630026	53630050	0.021596
chr7	53630051	53630075	0.0376308
chr7	53630076	53630100	0.0214425
chr7	53630101	53630125	0.0294599
chr7	53630126	53630150	0.0451876
chr7	53630151	53630175	0.0689327
chr7	53630176	53630200	0.108406
chr7	53630201	53630225	0.12398
chr7	53630226	53630250	0.131997
chr7	53630251	53630275	0.140014
chr7	53630276	53630300	0.148032
chr7	53630301	53630325	0.148185
chr7	53630326	53630350	0.16376
chr7	53630351	53630375	0.164067
chr7	53630376	53630400	0.12398
chr7	53630401	53630425	0.0606083
chr7	53630426	53630450	0.052898
chr7	53630451	53630475	0.0448806
chr7	53630476	53630500	0.0527445
chr7	53630501	53630525	0.0681652
chr7	53630526	53630550	0.0603013
chr7	53630551	53630575	0.0683187
chr7	53630576	53630600	0.0838929
chr7	53630601	53630625	0.123519
chr7	53630626	53630650	0.123059
chr7	53630651	53630675	0.0991601
chr7	53630676	53630700	0.114734
chr7	53630701	53630725	0.122445
chr7	53630726	53630750	0.114888
chr7	53630751	53630775	0.114734
chr7	53630776	53630800	0.0831254
chr7	53630801	53630825	0.05167
chr7	53630826	53630850	0.0125042
chr7	53630851	53630875	0.0527445
chr7	53630876	53630900	0.0687792
chr7	53630901	53630925	0.053205
chr7	53630926	53630950	0.0453411
chr7	53630951	53630975	-0.00260955
chr7	53630976	53631000	0.00540781
chr7	53631001	53631025	-0.0265082
chr7	53631026	53631050	-0.0265082
chr7	53631051	53631075	-0.00291657
chr7	53631076	53631100	-0.0109339
chr7	53631101	53631125	0.0126577
chr7	53631126	53631150	-0.0110874
chr7	53631151	53631175	0.0126577
chr7	53631176	53631200	0.0841999
chr7	53631201	53631225	0.0678582
chr7	53631226	53631250	0.0996206
chr7	53631251	53631275	0.0993136
chr7	53631276	53631300	0.0590733
chr7	53631301	53631325	0.0510559
chr7	53631326	53631350	0.0667837
chr7	53631351	53631375	0.0828184
chr7	53631376	53631400	0.0587663
chr7	53631401	53631425	0.0583058
chr7	53631426	53631450	0.0823579
chr7	53631451	53631475	0.0983926
chr7	53631476	53631500	0.130462
chr7	53631501	53631525	0.154821
chr7	53631526	53631550	0.170702
chr7	53631551	53631575	0.162839
chr7	53631576	53631600	0.154668
chr7	53631601	53631625	0.18643
chr7	53631626	53631650	0.139093
chr7	53631651	53631675	0.130923
chr7	53631676	53631700	0.107024
chr7	53631701	53631725	0.107024
chr7	53631726	53631750	0.115195
chr7	53631751	53631775	0.0837394
chr7	53631776	53631800	0.0917568
chr7	53631801	53631825	0.115655
chr7	53631826	53631850	0.115502
chr7	53631851	53631875	0.123826
chr7	53631876	53631900	0.147878
chr7	53631901	53631925	0.155589
chr7	53631926	53631950	0.13169
chr7	53631951	53631975	0.123673
chr7	53631976	53632000	0.147264
